# Supplementary material for: Evolutionary restoration of fertility in an interspecies hybrid yeast, by whole-genome duplication after a failed mating-type switch
Source: PLoS Biol. 2017 May 16;15(5):e2002128. doi: 10.1371/journal.pbio.2002128 (PMC5433688; doi:10.1371/journal.pbio.2002128)
Supplement: S1 Table — (XLSX) [file pbio.2002128.s003.xlsx]

## Sheet: Sheet1
S1 Table. Z. parabailii orthologs of S. cerevisiae genes involved in mating or meiosis.
S. cerevisiae gene	ATCC60483 gene 1	ATCC60483 gene 2	ISA1307 gene 1 location	ISA1307 gene 2 location	Comment
Genes present in Z. parabailii
MFA1/MFA2	ZPAR0N00620_A	ZPAR0F05745_B	ZBAI_A_scaffold_031	ZBAI_B_scaffold_064
MFalpha1/MFalpha2	ZPAR0C01600_A	ZPAR0K01520_B	ZBAI_B_scaffold_075/076 (ends of scaffolds)	ZBAI_A_scaffold_043
RAM2	ZPAR0O03920_A	ZPAR0D00420_B	ZBAI_B_scaffold_051	ZBAI_A_scaffold_026
DIG1/DIG2	ZPAR0B06440_A	ZPAR0H03550_B	ZBAI_B_scaffold_020	ZBAI_A_scaffold_004
PFY1	ZPAR0B07170_A	ZPAR0H02820_B	ZBAI_A_scaffold_009	ZBAI_B_scaffold_021
CDC26	ZPAR0E06310_A	ZPAR0H00890_B	ZBAI_A_scaffold_010	ZBAI_B_scaffold_021
IME1	ZPAR0O02750_A	ZPAR0I02780_B	ZBAI_B_scaffold_052	ZBAI_A_scaffold_037
SUM1	ZPAR0C00930_A	ZPAR0K00840_B	ZBAI_B_scaffold_077 (end of scaffold)	ZBAI_A_scaffold_043 (frameshift)
SSN8 (UME3)	ZPAR0B02910_A	ZPAR0G03720_B	ZBAI_A_scaffold_003	ZBAI_B_scaffold_009
UME6	ZPAR0C02740_A	ZPAR0L04170_B	ZBAI_A_scaffold_018	ZBAI_B_scaffold_071
SPO12/BNS1	ZPAR0C02100_A	ZPAR0L04790_A	ZBAI_B_scaffold_074	ZBAI_A_scaffold_018
SPO13	ZPAR0C04700_A	ZPAR0A06210_B	ZBAI_B_scaffold_035	ZBAI_A_scaffold_046
REC102	ZPAR0C05540_A	ZPAR0L02200_B	ZBAI_A_scaffold_013	ZBAI_B_scaffold_038
HFM1 (MER3)	ZPAR0D07220_N	ZPAR0K04790_N	ZBAI_B_scaffold_067	ZBAI_A_scaffold_041	ZMM group (intact in Z. rouxii)
REC104	ZPAR0C02000_A	ZPAR0L04890_B	ZBAI_B_scaffold_074	ZBAI_A_scaffold_018
ELC1	ZPAR0B06390_A	ZPAR0H03600_B	ZBAI_B_scaffold_020	ZBAI_A_scaffold_004
EMI1	ZPAR0P00620_A	ZPAR0G00670_B	ZBAI_A_scaffold_017	ZBAI_B_scaffold_002
ADY3/CNM67	ZPAR0B00410_A	ZPAR0G06210_B	ZBAI_A_scaffold_002 (end of scaffold)	ZBAI_B_scaffold_005
DON1/CUE5	ZPAR0J04700_A	ZPAR0A08420_B	ZBAI_B_scaffold_045	ZBAI_A_scaffold_044
ISC10	ZPAR0C06620_A	ZPAR0L03270_B	ZBAI_B_scaffold_039	ZBAI_A_scaffold_013
SPO21/YSW1	ZPAR0C04040_A	ZPAR0D00720_B	ZBAI_B_scaffold_034	ZBAI_A_scaffold_026
SPO74	ZPAR0O01980_A	ZPAR0I02030_B	ZBAI_A_scaffold_037	ZBAI_B_scaffold_053
Genes absent in Z. parabailii
ZIP2	absent	absent	absent	absent	ZMM group (intact in Z. rouxii)
CST9 (ZIP3)	absent	absent	absent	absent	ZMM group (intact in Z. rouxii)
SPO22 (ZIP4)	ZPAR0B01330_N*	absent	ZBAI_A_scaffold_003*	absent	ZMM group (intact in Z. rouxii)
MSH4	absent	absent	absent	absent	ZMM group (intact in Z. rouxii)
MSH5	absent	absent	absent	absent	ZMM group (intact in Z. rouxii)
SPO16	absent	absent	absent	absent	ZMM group (intact in Z. rouxii)
MLH2	absent	absent	absent	absent
MPC54	absent	absent	absent	absent
SMA1	absent	absent	absent	absent	Saccharomyces-specific gene
SPO20	absent	absent	absent	absent	Saccharomyces-specific gene
Only genes reported as absent in Table S7 of Mira et al. [1] are listed.
* Severely truncated, probable pseudogene.
[1] Mira NP, Munsterkotter M, Dias-Valada F, Santos J, Palma M, Roque FC, et al. The genome sequence of the highly acetic acid-tolerant Zygosaccharomyces bailii-derived interspecies hybrid strain ISA1307, isolated from a sparkling wine plant. DNA Res. 2014;21: 299-313.
