# Supplementary material for: Evolutionary restoration of fertility in an interspecies hybrid yeast, by whole-genome duplication after a failed mating-type switch
Source: PLoS Biol. 2017 May 16;15(5):e2002128. doi: 10.1371/journal.pbio.2002128 (PMC5433688; doi:10.1371/journal.pbio.2002128)
Supplement: S2 Table — (XLSX) [file pbio.2002128.s004.xlsx]

## Sheet: Sheet1
S2 Table. Homeolog pairs in which one gene is damaged and the other is intact, in ATCC60483.
Damaged gene in ATCC60483	Intact gene in ATCC60483	Homolog	Same* damage in ISA1307?	Same* damage in CLIB213?	Type of damage
ZPAR0B00630_A	ZPAR0G05990_B	BRE4	N	N	frameshift
ZPAR0B00670_A	ZPAR0G05950_B	HO	Yes	N	frameshift
ZPAR0B02310_A	ZPAR0G04320_B	CHO2	N	N	stop codon
ZPAR0C02060_A	ZPAR0L04830_B	UGA4	N	N	frameshift
ZPAR0C07250_A	ZPAR0A02150_B	MLH1	N	N	frameshift
ZPAR0D03910_A	ZPAR0F02640_B	UGA2	N	N	frameshift
ZPAR0D04260_A	ZPAR0K01850_B	ZYRO0A12408g	N	N	stop codon
ZPAR0D07330_A	ZPAR0K04880_B	FLR1	N	N	stop codon
ZPAR0E02070_A	ZPAR0M04650_B	TVP23	N	N	stop codon
ZPAR0G02010_A	ZPAR0B04560_B	OPY1	Yes	Yes	stop codon
ZPAR0J02480_A	ZPAR0M02640_B	FUR4	N	N	stop codon
ZPAR0N01780_A	ZPAR0F04570_B	RDH54	N	N	frameshift
ZPAR0O03200_A	ZPAR0I03230_B	SAKL0C05302g	Yes	N	frameshift
ZPAR0A08760_B	ZPAR0B08780_A	MSD1	N	n/a	frameshift
ZPAR0B05090_B	ZPAR0G01480_A	MATα2	Yes	n/a	splice acceptor AC
ZPAR0D02930_B	ZPAR0F01650_A	KNH1	N	n/a	frameshift
ZPAR0F04270_B	ZPAR0N02080_A	YIL001W	N (LOH)	n/a	frameshift
ZPAR0F04370_B	ZPAR0N01980_A	ZYRO0D09658g	Yes	n/a	frameshift
ZPAR0F04600_B	ZPAR0N01750_A	PFF1	N	n/a	frameshift
ZPAR0G03530_B	ZPAR0B03100_A	YMR253C	Yes	n/a	frameshift
ZPAR0H05380_B	ZPAR0P01910_A	CHL1	N	n/a	stop codon
ZPAR0H05650_B	ZPAR0P02180_A	FZF1	Yes	n/a	stop codon
ZPAR0I01180_B	ZPAR0O01140_A	SAKL0D08008g	N	n/a	stop codon
ZPAR0I04230_B	ZPAR0N04170_A	SGM1	N	n/a	frameshift
ZPAR0L02000_B	ZPAR0C05340_A	EST2	N	n/a	frameshift
ZPAR0L05310_B	ZPAR0C08810_A	SFA1	Yes	n/a	truncation
ZPAR0M02650_B	ZPAR0J02490_A	SNQ2	N	n/a	frameshift
Magenta and green backrounds indicate A- and B-subgenome genes, respectively. Damaged genes were found by searching for ATCC60483 genes that were annotated as pseudogenes, and for homeolog pairs where one protein was <90% of the length of the other.
* Yes: The orthologous gene in ISA1307 or CLIB213 has an identical inactivating mutation. N: No damage to the orthologous gene. LOH: ISA1307 has no ortholog of the damaged gene due to loss of heterozygosity.
