# Supplementary material for: Evolutionary restoration of fertility in an interspecies hybrid yeast, by whole-genome duplication after a failed mating-type switch
Source: PLoS Biol. 2017 May 16;15(5):e2002128. doi: 10.1371/journal.pbio.2002128 (PMC5433688; doi:10.1371/journal.pbio.2002128)
Supplement: S1 Data — (XLSX) [file pbio.2002128.s006.xlsx]

## Sheet: Figure 2 A
Z. parabailii gene	Category	Corresponding Z. bailii homolog	Ks
ZPAR0A00100_N	N no Z. bailii homolog or unusual Ks	NA	NA
ZPAR0A00110_N	N no Z. bailii homolog or unusual Ks	NA	NA
ZPAR0A00120_N	N no Z. bailii homolog or unusual Ks	NA	NA
ZPAR0A00130_N	N multi	ZYBA0B16600g	0.296
ZPAR0A00140_N	N no Z. bailii homolog or unusual Ks	NA	NA
ZPAR0A00150_A	A unique	ZYBA0X00122g	0
ZPAR0A00160_A	A from AB pair	ZYBA0X00144g	0
ZPAR0A00170_N	N no Z. bailii homolog or unusual Ks	NA	NA
ZPAR0A00180_A	A unique	ZYBA0X00188g	0
ZPAR0A00190_N	N no Z. bailii homolog or unusual Ks	NA	NA
ZPAR0A00200_N	N multi	ZYBA0C08746g	1.508
ZPAR0A00210_B	B unique	ZYBA0G06304g	0.228
ZPAR0A00220_B	B unique	ZYBA0G06282g	0.227
ZPAR0A00230_B	B unique	ZYBA0G06260g	0.192
ZPAR0A00240_B	B unique	ZYBA0G06238g	0.202
ZPAR0A00250_B	B unique	ZYBA0G06216g	0.206
ZPAR0A00260_B	B unique	ZYBA0G06194g	0.113
ZPAR0A00270_B	B unique	ZYBA0G06172g	0.117
ZPAR0A00280_A	A unique	ZYBA0G06150g	0
ZPAR0A00290_A	A unique	ZYBA0G06128g	0
ZPAR0A00300_N	N no Z. bailii homolog or unusual Ks	NA	NA
ZPAR0A00310_N	N no Z. bailii homolog or unusual Ks	NA	NA
ZPAR0A00320_B	B unique	ZYBA0G06062g	0.169
ZPAR0A00330_A	A unique	ZYBA0G06040g	0.003
ZPAR0A00340_A	A unique	ZYBA0G06018g	0
ZPAR0A00350_A	A unique	ZYBA0G05996g	0.001
ZPAR0A00360_A	A unique	ZYBA0G05974g	0.005
ZPAR0A00370_A	A unique	ZYBA0G05952g	0
ZPAR0A00380_A	A unique	ZYBA0G05930g	0.002
ZPAR0A00390_A	A unique	ZYBA0G05908g	0
ZPAR0A00400_N	N no Z. bailii homolog or unusual Ks	NA	NA
ZPAR0A00410_A	A unique	ZYBA0G05864g	0
ZPAR0A00420_A	A unique	ZYBA0G05842g	0
ZPAR0A00430_A	A unique	ZYBA0G05820g	0
ZPAR0A00440_A	A unique	ZYBA0G05798g	0
ZPAR0A00450_A	A unique	ZYBA0G05776g	0
ZPAR0A00460_A	A unique	ZYBA0G05754g	0
ZPAR0A00470_A	A unique	ZYBA0G05732g	0
ZPAR0A00480_A	A unique	ZYBA0G05710g	0
ZPAR0A00490_A	A unique	ZYBA0G05688g	0.039
ZPAR0A00500_A	A unique	ZYBA0G05666g	0
ZPAR0A00510_A	A unique	ZYBA0G05644g	0
ZPAR0A00520_A	A unique	ZYBA0G05622g	0.003
ZPAR0A00530_A	A unique	ZYBA0G05600g	0
ZPAR0A00540_A	A unique	ZYBA0G05578g	0.009
ZPAR0A00550_A	A unique	ZYBA0G05556g	0
ZPAR0A00560_A	A unique	ZYBA0G05512g	0
ZPAR0A00570_N	N no Z. bailii homolog or unusual Ks	NA	NA
ZPAR0A00580_A	A unique	ZYBA0G05468g	0
ZPAR0A00590_A	A unique	ZYBA0G05446g	0
ZPAR0A00600_A	A unique	ZYBA0G05424g	0
ZPAR0A00610_A	A unique	ZYBA0G05402g	0
ZPAR0A00620_N	N no Z. bailii homolog or unusual Ks	NA	NA
ZPAR0A00630_A	A unique	ZYBA0G05358g	0.001
ZPAR0A00640_A	A unique	ZYBA0G05336g	0.002
ZPAR0A00650_A	A unique	ZYBA0G05314g	0
ZPAR0A00660_A	A unique	ZYBA0G05292g	0
ZPAR0A00670_A	A unique	ZYBA0G05270g	0
ZPAR0A00680_A	A unique	ZYBA0G05248g	0.004
ZPAR0A00690_A	A unique	ZYBA0G05226g	0.001
ZPAR0A00700_A	A unique	ZYBA0G05204g	0
ZPAR0A00720_N	N no Z. bailii homolog or unusual Ks	NA	NA
ZPAR0A00730_A	A unique	ZYBA0G05138g	0
ZPAR0A00740_A	A from AA pair	ZYBA0G05116g	0
ZPAR0A00750_A	A from AA pair	ZYBA0G05094g	0.002
ZPAR0A00760_A	A from AA pair	ZYBA0G05072g	0.002
ZPAR0A00770_A	A from AA pair	ZYBA0G05050g	0.003
ZPAR0A00780_B	B from AB pair	ZYBA0G05028g	0.086
ZPAR0A00790_B	B from AB pair	ZYBA0G05006g	0.214
ZPAR0A00800_B	B from AB pair	ZYBA0G04984g	0.194
ZPAR0A00810_B	B from AB pair	ZYBA0G04962g	0.189
ZPAR0A00820_B	B from AB pair	ZYBA0G04940g	0.176
ZPAR0A00830_B	B from AB pair	ZYBA0G04918g	0.164
ZPAR0A00840_B	B from AB pair	ZYBA0G04896g	0.148
ZPAR0A00850_B	B from AB pair	ZYBA0G04874g	0.167
ZPAR0A00860_B	B from AB pair	ZYBA0G04852g	0.153
ZPAR0A00870_B	B from AB pair	ZYBA0G04830g	0.111
ZPAR0A00880_B	B from AB pair	ZYBA0G04808g	0.183
ZPAR0A00890_B	B from AB pair	ZYBA0G04786g	0.159
ZPAR0A00900_B	B from AB pair	ZYBA0G04764g	0.188
ZPAR0A00910_B	B from AB pair	ZYBA0G04742g	0.208
ZPAR0A00920_B	B from AB pair	ZYBA0G04720g	0.165
ZPAR0A00930_N	N no Z. bailii homolog or unusual Ks	NA	NA
ZPAR0A00950_B	B from AB pair	ZYBA0G04698g	0.115
ZPAR0A00960_B	B from AB pair	ZYBA0G04676g	0.127
ZPAR0A00970_B	B from AB pair	ZYBA0G04654g	0.195
ZPAR0A00980_B	B from AB pair	ZYBA0G04632g	0.165
ZPAR0A00990_B	B from AB pair	ZYBA0G04610g	0.146
ZPAR0A01000_B	B from AB pair	ZYBA0B10242g	0.133
ZPAR0A01010_B	B from AB pair	ZYBA0B10264g	0.176
ZPAR0A01020_B	B from AB pair	ZYBA0B10286g	0.06
ZPAR0A01030_B	B from AB pair	ZYBA0B10308g	0.213
ZPAR0A01040_B	B from AB pair	ZYBA0B10330g	0.162
ZPAR0A01050_B	B from AB pair	ZYBA0B10352g	0.13
ZPAR0A01060_B	B from AB pair	ZYBA0B10374g	0.206
ZPAR0A01070_B	B from AB pair	ZYBA0B10396g	0.146
ZPAR0A01080_B	B from AB pair	ZYBA0B10418g	0.114
ZPAR0A01090_B	B from AB pair	ZYBA0B10440g	0.171
ZPAR0A01100_B	B from AB pair	ZYBA0B10462g	0.117
ZPAR0A01110_B	B from AB pair	ZYBA0B10484g	0.206
ZPAR0A01120_B	B from AB pair	ZYBA0B10506g	0.195
ZPAR0A01130_B	B from AB pair	ZYBA0B10528g	0.102
ZPAR0A01140_B	B from AB pair	ZYBA0B10550g	0.15
ZPAR0A01150_B	B from AB pair	ZYBA0B10572g	0.148
ZPAR0A01160_B	B from AB pair	ZYBA0B10616g	0.161
ZPAR0A01170_B	B from AB pair	ZYBA0B10638g	0.15
ZPAR0A01180_B	B from AB pair	ZYBA0B10660g	0.196
ZPAR0A01190_B	B from AB pair	ZYBA0B10682g	0.2
ZPAR0A01200_B	B from AB pair	ZYBA0B10704g	0.181
ZPAR0A01210_B	B unique	ZYBA0B10726g	0.114
ZPAR0A01220_B	B from AB pair	ZYBA0B10748g	0.134
ZPAR0A01230_B	B from AB pair	ZYBA0B10770g	0.183
ZPAR0A01240_B	B from AB pair	ZYBA0B10792g	0.153
ZPAR0A01250_B	B from AB pair	ZYBA0B10814g	0.165
ZPAR0A01260_B	B from AB pair	ZYBA0B10836g	0.155
ZPAR0A01270_B	B from AB pair	ZYBA0B10858g	0.074
ZPAR0A01280_B	B from AB pair	ZYBA0B10880g	0.155
ZPAR0A01290_B	B from AB pair	ZYBA0B10902g	0.113
ZPAR0A01300_B	B from AB pair	ZYBA0B10924g	0.115
ZPAR0A01310_B	B from AB pair	ZYBA0B10946g	0.208
ZPAR0A01320_B	B from AB pair	ZYBA0B10968g	0.15
ZPAR0A01330_B	B from AB pair	ZYBA0B10990g	0.161
ZPAR0A01340_B	B from AB pair	ZYBA0B11012g	0.061
ZPAR0A01350_A	A from AA pair	ZYBA0B11034g	0.026
ZPAR0A01360_B	B from AB pair	ZYBA0B11056g	0.175
ZPAR0A01370_B	B from AB pair	ZYBA0B11078g	0.126
ZPAR0A01380_B	B from AB pair	ZYBA0B11100g	0.136
ZPAR0A01390_B	B from AB pair	ZYBA0B11122g	0.157
ZPAR0A01400_B	B from AB pair	ZYBA0B11144g	0.071
ZPAR0A01410_B	B from AB pair	ZYBA0B11166g	0.064
ZPAR0A01420_B	B from AB pair	ZYBA0B11188g	0.142
ZPAR0A01430_N	N no Z. bailii homolog or unusual Ks	NA	NA
ZPAR0A01440_B	B from AB pair	ZYBA0B11232g	0.145
ZPAR0A01450_B	B from AB pair	ZYBA0B11254g	0.149
ZPAR0A01460_B	B from AB pair	ZYBA0B11276g	0.149
ZPAR0A01470_B	B from AB pair	ZYBA0B11298g	0.179
ZPAR0A01480_B	B from AB pair	ZYBA0B11320g	0.103
ZPAR0A01490_B	B from AB pair	ZYBA0B11342g	0.135
ZPAR0A01500_B	B from AB pair	ZYBA0B11364g	0.212
ZPAR0A01510_N	N no Z. bailii homolog or unusual Ks	NA	NA
ZPAR0A01520_B	B from AB pair	ZYBA0B11408g	0.135
ZPAR0A01530_B	B from AB pair	ZYBA0B11430g	0.146
ZPAR0A01540_B	B from AB pair	ZYBA0B11452g	0.192
ZPAR0A01550_B	B from AB pair	ZYBA0B11474g	0.178
ZPAR0A01560_B	B from AB pair	ZYBA0B11496g	0.214
ZPAR0A01570_B	B from AB pair	ZYBA0B11518g	0.157
ZPAR0A01580_B	B from AB pair	ZYBA0B11540g	0.201
ZPAR0A01590_B	B from AB pair	ZYBA0B11562g	0.164
ZPAR0A01600_B	B from AB pair	ZYBA0B11584g	0.163
ZPAR0A01610_B	B from AB pair	ZYBA0B11606g	0.193
ZPAR0A01620_B	B from AB pair	ZYBA0B11628g	0.147
ZPAR0A01630_B	B from AB pair	ZYBA0B11650g	0.224
ZPAR0A01640_B	B from AB pair	ZYBA0B11672g	0.217
ZPAR0A01650_B	B from AB pair	ZYBA0B11694g	0.141
ZPAR0A01660_B	B from AB pair	ZYBA0B11716g	0.144
ZPAR0A01670_B	B from AB pair	ZYBA0B11738g	0.187
ZPAR0A01680_B	B from AB pair	ZYBA0B11760g	0.185
ZPAR0A01690_B	B from AB pair	ZYBA0B11782g	0.133
ZPAR0A01700_B	B from AB pair	ZYBA0B11804g	0.16
ZPAR0A01710_B	B from AB pair	ZYBA0B11826g	0.131
ZPAR0A01720_B	B from AB pair	ZYBA0B11848g	0.105
ZPAR0A01730_B	B from AB pair	ZYBA0B11870g	0.196
ZPAR0A01740_B	B from AB pair	ZYBA0B11892g	0.157
ZPAR0A01750_B	B from AB pair	ZYBA0B11914g	0.197
ZPAR0A01760_B	B from AB pair	ZYBA0B11958g	0.133
ZPAR0A01770_B	B from AB pair	ZYBA0B11980g	0.21
ZPAR0A01780_B	B from AB pair	ZYBA0A02850g	0.156
ZPAR0A01790_B	B from AB pair	ZYBA0A02872g	0.146
ZPAR0A01800_B	B from AB pair	ZYBA0A02894g	0.2
ZPAR0A01810_B	B from AB pair	ZYBA0A02916g	0.171
ZPAR0A01820_B	B multi	ZYBA0A02938g	0.162
ZPAR0A01830_B	B from AB pair	ZYBA0A02960g	0.15
ZPAR0A01840_B	B from AB pair	ZYBA0A02982g	0.115
ZPAR0A01850_B	B from AB pair	ZYBA0A03004g	0.155
ZPAR0A01860_B	B from AB pair	ZYBA0A03026g	0.225
ZPAR0A01870_B	B from AB pair	ZYBA0A03048g	0.16
ZPAR0A01880_B	B from AB pair	ZYBA0A03070g	0.091
ZPAR0A01890_B	B from AB pair	ZYBA0A03092g	0.169
ZPAR0A01900_B	B from AB pair	ZYBA0A03114g	0.177
ZPAR0A01910_B	B from AB pair	ZYBA0A03136g	0.144
ZPAR0A01920_B	B from AB pair	ZYBA0A03180g	0.172
ZPAR0A01930_B	B from AB pair	ZYBA0A03202g	0.176
ZPAR0A01940_B	B from AB pair	ZYBA0A03224g	0.193
ZPAR0A01950_B	B from AB pair	ZYBA0A03246g	0.198
ZPAR0A01960_B	B from AB pair	ZYBA0A03268g	0.191
ZPAR0A01970_B	B from AB pair	ZYBA0A03290g	0.103
ZPAR0A01980_B	B from AB pair	ZYBA0A03312g	0.143
ZPAR0A01990_B	B from AB pair	ZYBA0A03334g	0.122
ZPAR0A02000_B	B from AB pair	ZYBA0A03356g	0.144
ZPAR0A02010_B	B from AB pair	ZYBA0A03378g	0.194
ZPAR0A02020_B	B from AB pair	ZYBA0A03400g	0.162
ZPAR0A02030_B	B from AB pair	ZYBA0A03422g	0.123
ZPAR0A02040_B	B from AB pair	ZYBA0A03444g	0.175
ZPAR0A02050_B	B from AB pair	ZYBA0A03466g	0.214
ZPAR0A02060_B	B from AB pair	ZYBA0A03488g	0.179
ZPAR0A02070_B	B from AB pair	ZYBA0A03510g	0.171
ZPAR0A02080_B	B from AB pair	ZYBA0A03532g	0.151
ZPAR0A02090_B	B from AB pair	ZYBA0A03554g	0.183
ZPAR0A02100_B	B from AB pair	ZYBA0A03576g	0.194
ZPAR0A02110_B	B from AB pair	ZYBA0A03598g	0.169
ZPAR0A02120_B	B from AB pair	ZYBA0A03620g	0.171
ZPAR0A02130_B	B from AB pair	ZYBA0A03642g	0.17
ZPAR0A02140_B	B from AB pair	ZYBA0A03664g	0.141
ZPAR0A02150_B	B from AB pair	ZYBA0A03686g	0.198
ZPAR0A02160_B	B from AB pair	ZYBA0A03708g	0.191
ZPAR0A02170_N	N no Z. bailii homolog or unusual Ks	ZYBA0A03730g	0.271
ZPAR0A02180_B	B from AB pair	ZYBA0A03752g	0.158
ZPAR0A02190_B	B from AB pair	ZYBA0A03774g	0.158
ZPAR0A02200_B	B from AB pair	ZYBA0A03796g	0.148
ZPAR0A02210_B	B from AB pair	ZYBA0A03840g	0.139
ZPAR0A02220_B	B from AB pair	ZYBA0A03862g	0.189
ZPAR0A02230_B	B from AB pair	ZYBA0A03884g	0.188
ZPAR0A02240_B	B from AB pair	ZYBA0A03906g	0.132
ZPAR0A02250_B	B from AB pair	ZYBA0A03928g	0.166
ZPAR0A02260_B	B from AB pair	ZYBA0A03950g	0.169
ZPAR0A02270_B	B from AB pair	ZYBA0A03972g	0.146
ZPAR0A02280_B	B from AB pair	ZYBA0A03994g	0.164
ZPAR0A02290_B	B from AB pair	ZYBA0A04016g	0.128
ZPAR0A02300_B	B from AB pair	ZYBA0A04038g	0.161
ZPAR0A02310_B	B from AB pair	ZYBA0A04060g	0.1
ZPAR0A02320_B	B from AB pair	ZYBA0A04082g	0.12
ZPAR0A02330_B	B from AB pair	ZYBA0A04104g	0.224
ZPAR0A02340_B	B from AB pair	ZYBA0A04126g	0.144
ZPAR0A02350_B	B from AB pair	ZYBA0A04148g	0.134
ZPAR0A02360_B	B from AB pair	ZYBA0A04170g	0.17
ZPAR0A02370_B	B from AB pair	ZYBA0A04192g	0.174
ZPAR0A02380_N	N no Z. bailii homolog or unusual Ks	NA	NA
ZPAR0A02390_N	N no Z. bailii homolog or unusual Ks	NA	NA
ZPAR0A02400_B	B from AB pair	ZYBA0A12706g	0.135
ZPAR0A02410_B	B from AB pair	ZYBA0A12684g	0.21
ZPAR0A02420_B	B from AB pair	ZYBA0A12662g	0.177
ZPAR0A02430_B	B from AB pair	ZYBA0A12640g	0.139
ZPAR0A02440_B	B from AB pair	ZYBA0A12618g	0.17
ZPAR0A02450_B	B from AB pair	ZYBA0A12596g	0.164
ZPAR0A02460_B	B from AB pair	ZYBA0A12574g	0.147
ZPAR0A02470_B	B from AB pair	ZYBA0A12552g	0.161
ZPAR0A02480_B	B from AB pair	ZYBA0A12530g	0.155
ZPAR0A02490_B	B from AB pair	ZYBA0A12508g	0.099
ZPAR0A02500_B	B from AB pair	ZYBA0A12486g	0.126
ZPAR0A02510_B	B from AB pair	ZYBA0A12464g	0.173
ZPAR0A02520_B	B from AB pair	ZYBA0A12442g	0.062
ZPAR0A02530_B	B from AB pair	ZYBA0A12420g	0.188
ZPAR0A02540_B	B from AB pair	ZYBA0A12398g	0.134
ZPAR0A02550_N	N no Z. bailii homolog or unusual Ks	NA	NA
ZPAR0A02560_B	B from AB pair	ZYBA0A12376g	0.176
ZPAR0A02570_B	B from AB pair	ZYBA0A12354g	0.14
ZPAR0A02580_B	B from AB pair	ZYBA0A12332g	0.138
ZPAR0A02590_B	B from AB pair	ZYBA0A12310g	0.146
ZPAR0A02600_B	B from AB pair	ZYBA0A12288g	0.2
ZPAR0A02610_A	A from AA pair	ZYBA0A12266g	0.016
ZPAR0A02620_B	B from AB pair	ZYBA0A12244g	0.111
ZPAR0A02630_B	B from AB pair	ZYBA0A12222g	0.192
ZPAR0A02640_B	B from AB pair	ZYBA0A12178g	0.166
ZPAR0A02650_B	B from AB pair	ZYBA0A12156g	0.182
ZPAR0A02660_N	N no Z. bailii homolog or unusual Ks	NA	NA
ZPAR0A02670_N	N no Z. bailii homolog or unusual Ks	NA	NA
ZPAR0A02680_N	N no Z. bailii homolog or unusual Ks	NA	NA
ZPAR0A02690_B	B from AB pair	ZYBA0A12046g	0.201
ZPAR0A02700_B	B from AB pair	ZYBA0A12024g	0.242
ZPAR0A02710_B	B from AB pair	ZYBA0A12002g	0.161
ZPAR0A02720_B	B from AB pair	ZYBA0A11980g	0.163
ZPAR0A02730_B	B from AB pair	ZYBA0A11958g	0.139
ZPAR0A02740_B	B from AB pair	ZYBA0A11936g	0.128
ZPAR0A02750_B	B from AB pair	ZYBA0A11892g	0.143
ZPAR0A02760_B	B from AB pair	ZYBA0A11870g	0.176
ZPAR0A02770_B	B from AB pair	ZYBA0A11848g	0.159
ZPAR0A02780_B	B from AB pair	ZYBA0A11826g	0.125
ZPAR0A02790_B	B from AB pair	ZYBA0A11804g	0.136
ZPAR0A02800_B	B from AB pair	ZYBA0A11782g	0.163
ZPAR0A02810_N	N no Z. bailii homolog or unusual Ks	NA	NA
ZPAR0A02820_B	B from AB pair	ZYBA0A11738g	0.166
ZPAR0A02830_B	B from AB pair	ZYBA0A11716g	0.131
ZPAR0A02840_B	B from AB pair	ZYBA0A11694g	0.129
ZPAR0A02850_B	B from AB pair	ZYBA0A11672g	0.155
ZPAR0A02860_B	B from AB pair	ZYBA0A11650g	0.232
ZPAR0A02870_B	B from AB pair	ZYBA0A11628g	0.128
ZPAR0A02880_B	B from AB pair	ZYBA0A11606g	0.137
ZPAR0A02890_B	B from AB pair	ZYBA0A11540g	0.114
ZPAR0A02900_B	B from AB pair	ZYBA0A11518g	0.098
ZPAR0A02910_B	B from AB pair	ZYBA0A11496g	0.145
ZPAR0A02920_B	B from AB pair	ZYBA0A11474g	0.127
ZPAR0A02930_B	B from AB pair	ZYBA0A11452g	0.1
ZPAR0A02940_B	B from AB pair	ZYBA0A11430g	0.1
ZPAR0A02950_B	B from AB pair	ZYBA0A11408g	0.216
ZPAR0A02960_B	B from AB pair	ZYBA0A11386g	0.15
ZPAR0A02970_B	B from AB pair	ZYBA0A11364g	0.173
ZPAR0A02980_B	B from AB pair	ZYBA0A11342g	0.175
ZPAR0A02990_B	B from AB pair	ZYBA0A11320g	0.181
ZPAR0A03000_B	B from AB pair	ZYBA0A11298g	0.13
ZPAR0A03010_B	B from AB pair	ZYBA0A11276g	0.141
ZPAR0A03020_B	B from AB pair	ZYBA0A11254g	0.185
ZPAR0A03030_B	B from AB pair	ZYBA0A11232g	0.138
ZPAR0A03040_B	B from AB pair	ZYBA0A11210g	0.055
ZPAR0A03050_B	B from AB pair	ZYBA0A11188g	0.205
ZPAR0A03060_B	B from AB pair	ZYBA0A11166g	0.149
ZPAR0A03070_B	B from AB pair	ZYBA0A11144g	0.177
ZPAR0A03080_B	B from AB pair	ZYBA0A11122g	0.171
ZPAR0A03090_B	B from AB pair	ZYBA0A11100g	0.17
ZPAR0A03100_B	B from AB pair	ZYBA0A11078g	0.129
ZPAR0A03110_N	N no Z. bailii homolog or unusual Ks	NA	NA
ZPAR0A03120_B	B from AB pair	ZYBA0A11034g	0.142
ZPAR0A03130_B	B from AB pair	ZYBA0A11012g	0.18
ZPAR0A03140_N	N no Z. bailii homolog or unusual Ks	NA	NA
ZPAR0A03150_B	B from AB pair	ZYBA0A10968g	0.18
ZPAR0A03160_N	N no Z. bailii homolog or unusual Ks	NA	NA
ZPAR0A03170_B	B from AB pair	ZYBA0B14510g	0.157
ZPAR0A03180_B	B from AB pair	ZYBA0B14488g	0.137
ZPAR0A03190_B	B from AB pair	ZYBA0B14466g	0.202
ZPAR0A03200_B	B from AB pair	ZYBA0B03686g	0.176
ZPAR0A03210_B	B from AB pair	ZYBA0B03708g	0.19
ZPAR0A03220_B	B from AB pair	ZYBA0B03730g	0.152
ZPAR0A03230_B	B from AB pair	ZYBA0B03752g	0.179
ZPAR0A03240_B	B from AB pair	ZYBA0B03774g	0.205
ZPAR0A03250_B	B from AB pair	ZYBA0B03796g	0.15
ZPAR0A03260_B	B from AB pair	ZYBA0B03818g	0.191
ZPAR0A03270_B	B from AB pair	ZYBA0B03840g	0.168
ZPAR0A03280_N	N from AN pair	ZYBA0B03862g	0.271
ZPAR0A03290_N	N no Z. bailii homolog or unusual Ks	ZYBA0B03884g	0.256
ZPAR0A03300_B	B from AB pair	ZYBA0B03906g	0.167
ZPAR0A03310_B	B from AB pair	ZYBA0B03928g	0.207
ZPAR0A03320_B	B from AB pair	ZYBA0B03950g	0.105
ZPAR0A03330_B	B from AB pair	ZYBA0B03972g	0.154
ZPAR0A03340_B	B from AB pair	ZYBA0B03994g	0.185
ZPAR0A03350_B	B from AB pair	ZYBA0B04016g	0.155
ZPAR0A03360_B	B from AB pair	ZYBA0B04038g	0.136
ZPAR0A03370_B	B from AB pair	ZYBA0B04060g	0.13
ZPAR0A03380_B	B from AB pair	ZYBA0B04082g	0.097
ZPAR0A03390_B	B from AB pair	ZYBA0B04104g	0.084
ZPAR0A03400_B	B from AB pair	ZYBA0B04126g	0.138
ZPAR0A03410_B	B from AB pair	ZYBA0B04148g	0.137
ZPAR0A03420_B	B from AB pair	ZYBA0B04170g	0.144
ZPAR0A03430_B	B from AB pair	ZYBA0B04192g	0.202
ZPAR0A03440_B	B from AB pair	ZYBA0B04214g	0.154
ZPAR0A03450_B	B from AB pair	ZYBA0B04236g	0.159
ZPAR0A03460_B	B from AB pair	ZYBA0B04258g	0.177
ZPAR0A03470_B	B from AB pair	ZYBA0B04280g	0.185
ZPAR0A03480_B	B from AB pair	ZYBA0B04302g	0.161
ZPAR0A03490_B	B from AB pair	ZYBA0B04324g	0.14
ZPAR0A03500_B	B from AB pair	ZYBA0B04346g	0.205
ZPAR0A03510_B	B from AB pair	ZYBA0B04368g	0.198
ZPAR0A03520_B	B from AB pair	ZYBA0B04390g	0.172
ZPAR0A03530_B	B from AB pair	ZYBA0B04412g	0.171
ZPAR0A03540_B	B from AB pair	ZYBA0B04434g	0.15
ZPAR0A03550_B	B from AB pair	ZYBA0B04456g	0.146
ZPAR0A03560_B	B from AB pair	ZYBA0B04478g	0.16
ZPAR0A03570_B	B from AB pair	ZYBA0B04500g	0.13
ZPAR0A03580_B	B from AB pair	ZYBA0B04522g	0.198
ZPAR0A03590_B	B from AB pair	ZYBA0B04544g	0.176
ZPAR0A03600_B	B from AB pair	ZYBA0B04566g	0.182
ZPAR0A03610_B	B from AB pair	ZYBA0B04588g	0.181
ZPAR0A03620_N	N no Z. bailii homolog or unusual Ks	NA	NA
ZPAR0A03630_B	B from AB pair	ZYBA0B04632g	0.152
ZPAR0A03640_B	B from AB pair	ZYBA0B04654g	0.155
ZPAR0A03650_B	B from AB pair	ZYBA0B04676g	0.104
ZPAR0A03660_B	B from AB pair	ZYBA0B04698g	0.151
ZPAR0A03670_B	B from AB pair	ZYBA0B04720g	0.117
ZPAR0A03680_B	B from AB pair	ZYBA0B04742g	0.171
ZPAR0A03690_B	B from AB pair	ZYBA0B04764g	0.077
ZPAR0A03700_B	B from AB pair	ZYBA0B04786g	0.094
ZPAR0A03710_B	B from AB pair	ZYBA0B04808g	0.075
ZPAR0A03720_B	B from AB pair	ZYBA0B04830g	0.228
ZPAR0A03730_B	B multi	ZYBA0B04852g	0.179
ZPAR0A03740_B	B multi	ZYBA0B04852g	0.238
ZPAR0A03750_B	B from AB pair	ZYBA0B04874g	0.179
ZPAR0A03760_B	B from AB pair	ZYBA0B04896g	0.19
ZPAR0A03770_B	B from AB pair	ZYBA0B04918g	0.22
ZPAR0A03780_B	B from AB pair	ZYBA0B04940g	0.105
ZPAR0A03790_B	B from AB pair	ZYBA0B04962g	0.129
ZPAR0A03800_B	B from AB pair	ZYBA0B04984g	0.151
ZPAR0A03810_B	B from AB pair	ZYBA0B05006g	0.138
ZPAR0A03820_B	B from AB pair	ZYBA0B05028g	0.175
ZPAR0A03830_B	B from AB pair	ZYBA0B05050g	0.143
ZPAR0A03840_B	B from AB pair	ZYBA0B05072g	0.138
ZPAR0A03850_B	B from AB pair	ZYBA0B05094g	0.119
ZPAR0A03860_B	B from AB pair	ZYBA0B05116g	0.177
ZPAR0A03870_N	N from AN pair	ZYBA0B05138g	0.445
ZPAR0A03880_N	N no Z. bailii homolog or unusual Ks	NA	NA
ZPAR0A03890_B	B from AB pair	ZYBA0B05182g	0.132
ZPAR0A03900_B	B from AB pair	ZYBA0B05204g	0.186
ZPAR0A03910_B	B from AB pair	ZYBA0B05226g	0.17
ZPAR0A03920_B	B from AB pair	ZYBA0B05248g	0.164
ZPAR0A03930_B	B from AB pair	ZYBA0B05270g	0.179
ZPAR0A03940_B	B from AB pair	ZYBA0B05292g	0.12
ZPAR0A03950_B	B from AB pair	ZYBA0B05314g	0.153
ZPAR0A03960_B	B from AB pair	ZYBA0B05336g	0.108
ZPAR0A03970_B	B from AB pair	ZYBA0B05358g	0.186
ZPAR0A03980_B	B from AB pair	ZYBA0B05380g	0.157
ZPAR0A03990_B	B from AB pair	ZYBA0B05402g	0.148
ZPAR0A04000_B	B from AB pair	ZYBA0B05424g	0.142
ZPAR0A04010_B	B from AB pair	ZYBA0B05446g	0.125
ZPAR0A04020_B	B from AB pair	ZYBA0B05468g	0.158
ZPAR0A04030_B	B from AB pair	ZYBA0B05490g	0.128
ZPAR0A04040_B	B from AB pair	ZYBA0B05512g	0.195
ZPAR0A04050_B	B from AB pair	ZYBA0B05534g	0.175
ZPAR0A04060_B	B from AB pair	ZYBA0B05556g	0.161
ZPAR0A04070_B	B from AB pair	ZYBA0B05578g	0.141
ZPAR0A04080_B	B from AB pair	ZYBA0B05600g	0.126
ZPAR0A04090_B	B from AB pair	ZYBA0B05622g	0.135
ZPAR0A04100_B	B from AB pair	ZYBA0B05644g	0.182
ZPAR0A04110_B	B from AB pair	ZYBA0B05666g	0.206
ZPAR0A04120_B	B from AB pair	ZYBA0B05688g	0.142
ZPAR0A04130_B	B from AB pair	ZYBA0B05710g	0.167
ZPAR0A04140_B	B from AB pair	ZYBA0B05732g	0.154
ZPAR0A04150_B	B from AB pair	ZYBA0B05754g	0.172
ZPAR0A04160_B	B from AB pair	ZYBA0B05776g	0.224
ZPAR0A04170_B	B from AB pair	ZYBA0B05798g	0.162
ZPAR0A04180_B	B from AB pair	ZYBA0B05820g	0.142
ZPAR0A04190_B	B from AB pair	ZYBA0B05842g	0.072
ZPAR0A04200_B	B from AB pair	ZYBA0B05864g	0.093
ZPAR0A04210_B	B from AB pair	ZYBA0B05886g	0.124
ZPAR0A04220_B	B from AB pair	ZYBA0B05908g	0.185
ZPAR0A04230_B	B from AB pair	ZYBA0B05930g	0.202
ZPAR0A04240_B	B from AB pair	ZYBA0B05952g	0.177
ZPAR0A04250_B	B from AB pair	ZYBA0B05974g	0.219
ZPAR0A04260_B	B from AB pair	ZYBA0B05996g	0.188
ZPAR0A04270_B	B from AB pair	ZYBA0B06040g	0.185
ZPAR0A04280_B	B from AB pair	ZYBA0B06062g	0.189
ZPAR0A04290_B	B from AB pair	ZYBA0B06084g	0.157
ZPAR0A04300_B	B from AB pair	ZYBA0B06106g	0.143
ZPAR0A04310_B	B from AB pair	ZYBA0B06128g	0.163
ZPAR0A04320_B	B from AB pair	ZYBA0B06150g	0.128
ZPAR0A04330_B	B from AB pair	ZYBA0B06172g	0.17
ZPAR0A04340_B	B from AB pair	ZYBA0B06194g	0.175
ZPAR0A04350_B	B from AB pair	ZYBA0B06216g	0.188
ZPAR0A04360_B	B from AB pair	ZYBA0B06238g	0.233
ZPAR0A04370_N	N no Z. bailii homolog or unusual Ks	NA	NA
ZPAR0A04380_B	B from AB pair	ZYBA0B06304g	0.157
ZPAR0A04390_B	B from AB pair	ZYBA0B06326g	0.066
ZPAR0A04400_B	B from AB pair	ZYBA0B06348g	0.156
ZPAR0A04410_B	B from AB pair	ZYBA0B06370g	0.208
ZPAR0A04420_B	B from AB pair	ZYBA0B06392g	0.197
ZPAR0A04430_B	B from AB pair	ZYBA0B06414g	0.117
ZPAR0A04440_B	B from AB pair	ZYBA0B06436g	0.171
ZPAR0A04450_B	B from AB pair	ZYBA0B06458g	0.127
ZPAR0A04460_B	B from AB pair	ZYBA0B06502g	0.189
ZPAR0A04470_B	B from AB pair	ZYBA0B06524g	0.132
ZPAR0A04480_N	N from AN pair	ZYBA0B06546g	0.269
ZPAR0A04490_B	B from AB pair	ZYBA0B06568g	0.171
ZPAR0A04500_B	B from AB pair	ZYBA0B06590g	0.108
ZPAR0A04510_B	B from AB pair	ZYBA0B06612g	0.069
ZPAR0A04520_B	B from AB pair	ZYBA0B06634g	0.077
ZPAR0A04530_B	B from AB pair	ZYBA0B06656g	0.122
ZPAR0A04540_B	B from AB pair	ZYBA0B06678g	0.169
ZPAR0A04550_N	N no Z. bailii homolog or unusual Ks	ZYBA0B06700g	0.303
ZPAR0A04560_B	B from AB pair	ZYBA0B06722g	0.094
ZPAR0A04570_B	B from AB pair	ZYBA0B06744g	0.139
ZPAR0A04580_B	B from AB pair	ZYBA0B06766g	0.152
ZPAR0A04590_B	B from AB pair	ZYBA0B06788g	0.224
ZPAR0A04600_B	B from AB pair	ZYBA0B06810g	0.058
ZPAR0A04610_N	N no Z. bailii homolog or unusual Ks	ZYBA0B06832g	0.252
ZPAR0A04620_B	B from AB pair	ZYBA0B06854g	0.204
ZPAR0A04630_B	B from AB pair	ZYBA0B06876g	0.153
ZPAR0A04640_B	B from AB pair	ZYBA0B06898g	0.132
ZPAR0A04650_B	B from AB pair	ZYBA0B06920g	0.144
ZPAR0A04660_B	B from AB pair	ZYBA0B06942g	0.202
ZPAR0A04670_B	B from AB pair	ZYBA0B06964g	0.126
ZPAR0A04680_B	B from AB pair	ZYBA0B06986g	0.143
ZPAR0A04690_B	B from AB pair	ZYBA0B07008g	0.217
ZPAR0A04700_N	N no Z. bailii homolog or unusual Ks	NA	NA
ZPAR0A04710_B	B from AB pair	ZYBA0B07074g	0.205
ZPAR0A04720_B	B from AB pair	ZYBA0B07096g	0.175
ZPAR0A04730_B	B from AB pair	ZYBA0B07118g	0.159
ZPAR0A04740_B	B from AB pair	ZYBA0B07140g	0.074
ZPAR0A04750_B	B from AB pair	ZYBA0B07162g	0.13
ZPAR0A04760_B	B from AB pair	ZYBA0B07184g	0.056
ZPAR0A04770_B	B from AB pair	ZYBA0B07228g	0.126
ZPAR0A04780_B	B from AB pair	ZYBA0B07250g	0.164
ZPAR0A04790_N	N no Z. bailii homolog or unusual Ks	ZYBA0B07272g	0.339
ZPAR0A04800_B	B from AB pair	ZYBA0B07294g	0.147
ZPAR0A04810_B	B from AB pair	ZYBA0B07316g	0.159
ZPAR0A04820_B	B from AB pair	ZYBA0B07338g	0.144
ZPAR0A04830_B	B from AB pair	ZYBA0B07360g	0.115
ZPAR0A04840_B	B from AB pair	ZYBA0B07382g	0.197
ZPAR0A04850_B	B from AB pair	ZYBA0B07404g	0.17
ZPAR0A04860_B	B from AB pair	ZYBA0B07426g	0.129
ZPAR0A04870_B	B from AB pair	ZYBA0B07448g	0.188
ZPAR0A04880_B	B from AB pair	ZYBA0B07470g	0.177
ZPAR0A04890_B	B from AB pair	ZYBA0B07492g	0.135
ZPAR0A04900_A	A from AA pair	ZYBA0B07536g	0.05
ZPAR0A04910_B	B from AB pair	ZYBA0B07558g	0.183
ZPAR0A04920_B	B from AB pair	ZYBA0B07580g	0.112
ZPAR0A04930_B	B from AB pair	ZYBA0B07602g	0.194
ZPAR0A04940_B	B from AB pair	ZYBA0B07646g	0.184
ZPAR0A04950_B	B from AB pair	ZYBA0B07690g	0.196
ZPAR0A04960_B	B from AB pair	ZYBA0B07712g	0.068
ZPAR0A04970_B	B from AB pair	ZYBA0B07734g	0.148
ZPAR0A04980_B	B from AB pair	ZYBA0B07756g	0.16
ZPAR0A04990_B	B from AB pair	ZYBA0B07778g	0.156
ZPAR0A05000_B	B from AB pair	ZYBA0B07844g	0.159
ZPAR0A05010_B	B from AB pair	ZYBA0B07888g	0.136
ZPAR0A05020_B	B from AB pair	ZYBA0B07910g	0.186
ZPAR0A05030_B	B from AB pair	ZYBA0B07932g	0.188
ZPAR0A05040_B	B from AB pair	ZYBA0B07954g	0.183
ZPAR0A05050_B	B from AB pair	ZYBA0B07976g	0.148
ZPAR0A05060_B	B from AB pair	ZYBA0B07998g	0.132
ZPAR0A05070_B	B from AB pair	ZYBA0B08020g	0.118
ZPAR0A05080_B	B from AB pair	ZYBA0B08064g	0.204
ZPAR0A05090_B	B from AB pair	ZYBA0B08086g	0.128
ZPAR0A05100_B	B from AB pair	ZYBA0B08108g	0.176
ZPAR0A05110_B	B from AB pair	ZYBA0B08130g	0.18
ZPAR0A05120_B	B from AB pair	ZYBA0B08152g	0.208
ZPAR0A05130_B	B from AB pair	ZYBA0B08174g	0.125
ZPAR0A05140_B	B from AB pair	ZYBA0B08196g	0.128
ZPAR0A05150_N	N no Z. bailii homolog or unusual Ks	NA	NA
ZPAR0A05160_B	B from AB pair	ZYBA0B08240g	0.162
ZPAR0A05170_N	N no Z. bailii homolog or unusual Ks	NA	NA
ZPAR0A05180_N	N no Z. bailii homolog or unusual Ks	NA	NA
ZPAR0A05190_N	N no Z. bailii homolog or unusual Ks	NA	NA
ZPAR0A05200_N	N no Z. bailii homolog or unusual Ks	NA	NA
ZPAR0A05210_N	N no Z. bailii homolog or unusual Ks	NA	NA
ZPAR0A05220_N	N no Z. bailii homolog or unusual Ks	NA	NA
ZPAR0A05230_N	N no Z. bailii homolog or unusual Ks	NA	NA
ZPAR0A05240_B	B from AB pair	ZYBA0B08284g	0.131
ZPAR0A05250_B	B from AB pair	ZYBA0B08306g	0.177
ZPAR0A05260_B	B from AB pair	ZYBA0B08328g	0.146
ZPAR0A05270_B	B from AB pair	ZYBA0B08350g	0.148
ZPAR0A05280_B	B from AB pair	ZYBA0B08372g	0.229
ZPAR0A05290_N	N no Z. bailii homolog or unusual Ks	NA	NA
ZPAR0A05300_B	B from AB pair	ZYBA0B08416g	0.144
ZPAR0A05310_B	B from AB pair	ZYBA0B08438g	0.216
ZPAR0A05320_N	N no Z. bailii homolog or unusual Ks	ZYBA0B08460g	0.445
ZPAR0A05330_B	B from AB pair	ZYBA0B08482g	0.172
ZPAR0A05340_B	B from AB pair	ZYBA0B08504g	0.175
ZPAR0A05350_B	B from AB pair	ZYBA0B08526g	0.18
ZPAR0A05360_B	B from AB pair	ZYBA0B08548g	0.136
ZPAR0A05370_B	B from AB pair	ZYBA0B08570g	0.144
ZPAR0A05380_B	B from AB pair	ZYBA0B08592g	0.137
ZPAR0A05390_B	B from AB pair	ZYBA0B08614g	0.166
ZPAR0A05400_B	B from AB pair	ZYBA0B08636g	0.165
ZPAR0A05410_B	B from AB pair	ZYBA0B08658g	0.109
ZPAR0A05420_B	B from AB pair	ZYBA0B08680g	0.154
ZPAR0A05430_B	B from AB pair	ZYBA0B08702g	0.167
ZPAR0A05440_B	B from AB pair	ZYBA0B08724g	0.12
ZPAR0A05450_B	B from AB pair	ZYBA0B08746g	0.127
ZPAR0A05460_B	B from AB pair	ZYBA0B08768g	0.168
ZPAR0A05470_B	B from AB pair	ZYBA0B08790g	0.172
ZPAR0A05480_B	B from AB pair	ZYBA0B08812g	0.184
ZPAR0A05490_B	B from AB pair	ZYBA0B08834g	0.196
ZPAR0A05500_B	B from AB pair	ZYBA0B08856g	0.195
ZPAR0A05510_B	B from AB pair	ZYBA0B08878g	0.139
ZPAR0A05520_B	B from AB pair	ZYBA0B08900g	0.137
ZPAR0A05530_B	B from AB pair	ZYBA0B08922g	0.126
ZPAR0A05540_B	B from AB pair	ZYBA0B08944g	0.099
ZPAR0A05550_B	B from AB pair	ZYBA0B08966g	0.187
ZPAR0A05560_B	B from AB pair	ZYBA0B08988g	0.129
ZPAR0A05570_B	B from AB pair	ZYBA0B09010g	0.164
ZPAR0A05580_B	B from AB pair	ZYBA0B09032g	0.184
ZPAR0A05590_B	B from AB pair	ZYBA0B09054g	0.153
ZPAR0A05600_B	B from AB pair	ZYBA0B09076g	0.161
ZPAR0A05610_B	B from AB pair	ZYBA0B09098g	0.172
ZPAR0A05620_B	B from AB pair	ZYBA0B09120g	0.119
ZPAR0A05630_B	B from AB pair	ZYBA0B09142g	0.142
ZPAR0A05640_B	B from AB pair	ZYBA0B09164g	0.157
ZPAR0A05650_B	B from AB pair	ZYBA0B09208g	0.171
ZPAR0A05660_B	B from AB pair	ZYBA0B09230g	0.155
ZPAR0A05670_B	B from AB pair	ZYBA0B09252g	0.084
ZPAR0A05680_B	B from AB pair	ZYBA0B09274g	0.164
ZPAR0A05690_B	B from AB pair	ZYBA0A10572g	0.171
ZPAR0A05700_B	B from AB pair	ZYBA0A10550g	0.155
ZPAR0A05710_B	B from AB pair	ZYBA0A10528g	0.154
ZPAR0A05720_B	B from AB pair	ZYBA0A10506g	0.13
ZPAR0A05730_B	B from AB pair	ZYBA0A10462g	0.188
ZPAR0A05740_B	B from AB pair	ZYBA0A10440g	0.197
ZPAR0A05750_B	B from AB pair	ZYBA0A10418g	0.192
ZPAR0A05760_B	B from AB pair	ZYBA0A10396g	0.127
ZPAR0A05770_B	B from AB pair	ZYBA0A10374g	0.175
ZPAR0A05780_B	B from AB pair	ZYBA0A10352g	0.137
ZPAR0A05790_B	B from AB pair	ZYBA0A10330g	0.141
ZPAR0A05800_B	B from AB pair	ZYBA0A10308g	0.146
ZPAR0A05810_B	B from AB pair	ZYBA0A10286g	0.182
ZPAR0A05820_B	B from AB pair	ZYBA0A10264g	0.119
ZPAR0A05830_B	B from AB pair	ZYBA0A10242g	0.144
ZPAR0A05840_B	B from AB pair	ZYBA0A10220g	0.147
ZPAR0A05850_B	B from AB pair	ZYBA0A10198g	0.191
ZPAR0A05860_B	B from AB pair	ZYBA0A10176g	0.115
ZPAR0A05870_B	B from AB pair	ZYBA0A10154g	0.193
ZPAR0A05880_B	B from AB pair	ZYBA0A10132g	0.107
ZPAR0A05890_B	B from AB pair	ZYBA0A10110g	0.105
ZPAR0A05900_B	B from AB pair	ZYBA0A10088g	0.111
ZPAR0A05910_B	B from AB pair	ZYBA0A10066g	0.096
ZPAR0A05920_B	B from AB pair	ZYBA0A10044g	0.094
ZPAR0A05930_B	B from AB pair	ZYBA0A10022g	0.106
ZPAR0A05940_B	B from AB pair	ZYBA0A10000g	0.235
ZPAR0A05950_B	B from AB pair	ZYBA0A09978g	0.127
ZPAR0A05960_B	B from AB pair	ZYBA0A09956g	0.149
ZPAR0A05970_B	B from AB pair	ZYBA0A09934g	0.128
ZPAR0A05980_B	B from AB pair	ZYBA0A09912g	0.176
ZPAR0A05990_B	B from AB pair	ZYBA0A09890g	0.116
ZPAR0A06000_B	B from AB pair	ZYBA0A09868g	0.109
ZPAR0A06010_B	B from AB pair	ZYBA0A09846g	0.184
ZPAR0A06020_B	B from AB pair	ZYBA0A09824g	0.113
ZPAR0A06030_B	B from AB pair	ZYBA0A09802g	0.157
ZPAR0A06040_B	B from AB pair	ZYBA0A09780g	0.15
ZPAR0A06050_B	B from AB pair	ZYBA0A09758g	0.186
ZPAR0A06060_B	B from AB pair	ZYBA0A09736g	0.17
ZPAR0A06070_B	B from AB pair	ZYBA0A09714g	0.2
ZPAR0A06080_B	B from AB pair	ZYBA0A09692g	0.155
ZPAR0A06090_N	N no Z. bailii homolog or unusual Ks	NA	NA
ZPAR0A06100_B	B from AB pair	ZYBA0A09648g	0.151
ZPAR0A06110_A	A from AA pair	ZYBA0A09626g	0.04
ZPAR0A06120_A	A from AA pair	ZYBA0A09604g	0
ZPAR0A06130_B	B from AB pair	ZYBA0A09582g	0.157
ZPAR0A06140_B	B from AB pair	ZYBA0A09560g	0.111
ZPAR0A06150_B	B from AB pair	ZYBA0A09538g	0.118
ZPAR0A06160_B	B from AB pair	ZYBA0A09516g	0.158
ZPAR0A06170_N	N no Z. bailii homolog or unusual Ks	NA	NA
ZPAR0A06180_B	B from AB pair	ZYBA0A09472g	0.114
ZPAR0A06190_B	B from AB pair	ZYBA0A09450g	0.159
ZPAR0A06200_B	B from AB pair	ZYBA0A09428g	0.128
ZPAR0A06210_B	B from AB pair	ZYBA0A09406g	0.184
ZPAR0A06220_B	B from AB pair	ZYBA0A09384g	0.158
ZPAR0A06230_B	B from AB pair	ZYBA0A09362g	0.245
ZPAR0A06240_B	B from AB pair	ZYBA0A09340g	0.138
ZPAR0A06250_B	B from AB pair	ZYBA0A09318g	0.178
ZPAR0A06260_B	B from AB pair	ZYBA0A09296g	0.085
ZPAR0A06270_B	B from AB pair	ZYBA0A09274g	0.172
ZPAR0A06280_N	N no Z. bailii homolog or unusual Ks	NA	NA
ZPAR0A06290_B	B from AB pair	ZYBA0A09230g	0.132
ZPAR0A06300_B	B from AB pair	ZYBA0A09208g	0.167
ZPAR0A06310_N	N no Z. bailii homolog or unusual Ks	NA	NA
ZPAR0A06320_B	B from AB pair	ZYBA0A09164g	0.185
ZPAR0A06330_B	B from AB pair	ZYBA0A09142g	0.15
ZPAR0A06340_B	B from AB pair	ZYBA0A09120g	0.171
ZPAR0A06350_B	B from AB pair	ZYBA0C00936g	0.178
ZPAR0A06360_B	B from AB pair	ZYBA0C00958g	0.12
ZPAR0A06370_B	B from AB pair	ZYBA0C00980g	0.123
ZPAR0A06380_B	B from AB pair	ZYBA0C01002g	0.147
ZPAR0A06390_N	N no Z. bailii homolog or unusual Ks	NA	NA
ZPAR0A06400_B	B from AB pair	ZYBA0C01046g	0.146
ZPAR0A06410_B	B from AB pair	ZYBA0C01068g	0.16
ZPAR0A06420_N	N no Z. bailii homolog or unusual Ks	NA	NA
ZPAR0A06430_N	N no Z. bailii homolog or unusual Ks	NA	NA
ZPAR0A06440_B	B from AB pair	ZYBA0C01134g	0.197
ZPAR0A06450_B	B from AB pair	ZYBA0C01156g	0.157
ZPAR0A06460_B	B from AB pair	ZYBA0C01178g	0.197
ZPAR0A06470_B	B from AB pair	ZYBA0C01200g	0.094
ZPAR0A06480_B	B from AB pair	ZYBA0C01222g	0.119
ZPAR0A06490_B	B from AB pair	ZYBA0C01244g	0.184
ZPAR0A06500_B	B from AB pair	ZYBA0C01266g	0.146
ZPAR0A06510_B	B from AB pair	ZYBA0C01288g	0.14
ZPAR0A06520_B	B from AB pair	ZYBA0C01310g	0.149
ZPAR0A06530_B	B from AB pair	ZYBA0C01332g	0.175
ZPAR0A06540_B	B from AB pair	ZYBA0C01354g	0.219
ZPAR0A06550_B	B from AB pair	ZYBA0C01376g	0.118
ZPAR0A06560_B	B from AB pair	ZYBA0C01398g	0.197
ZPAR0A06570_B	B from AB pair	ZYBA0C01420g	0.15
ZPAR0A06580_B	B from AB pair	ZYBA0C01442g	0.175
ZPAR0A06590_B	B from AB pair	ZYBA0C01464g	0.167
ZPAR0A06600_B	B from AB pair	ZYBA0C01486g	0.126
ZPAR0A06610_B	B from AB pair	ZYBA0C01508g	0.246
ZPAR0A06620_B	B from AB pair	ZYBA0C01530g	0.054
ZPAR0A06630_B	B from AB pair	ZYBA0C01552g	0.22
ZPAR0A06640_B	B from AB pair	ZYBA0C01574g	0.163
ZPAR0A06650_B	B from AB pair	ZYBA0C01596g	0.211
ZPAR0A06660_B	B from AB pair	ZYBA0C01618g	0.141
ZPAR0A06670_B	B from AB pair	ZYBA0C01640g	0.119
ZPAR0A06680_B	B from AB pair	ZYBA0C01662g	0.207
ZPAR0A06690_B	B from AB pair	ZYBA0C01684g	0.174
ZPAR0A06700_B	B from AB pair	ZYBA0C01706g	0.126
ZPAR0A06710_B	B from AB pair	ZYBA0C01728g	0.127
ZPAR0A06720_B	B from AB pair	ZYBA0C01750g	0.154
ZPAR0A06730_B	B from AB pair	ZYBA0C01772g	0.107
ZPAR0A06740_N	N no Z. bailii homolog or unusual Ks	ZYBA0C01794g	0.343
ZPAR0A06750_B	B from AB pair	ZYBA0C01816g	0.172
ZPAR0A06760_B	B from AB pair	ZYBA0C01838g	0.169
ZPAR0A06770_B	B from AB pair	ZYBA0C01860g	0.186
ZPAR0A06780_B	B from AB pair	ZYBA0C01882g	0.177
ZPAR0A06790_B	B from AB pair	ZYBA0C01904g	0.223
ZPAR0A06800_B	B from AB pair	ZYBA0C01926g	0.148
ZPAR0A06810_B	B from AB pair	ZYBA0C01948g	0.157
ZPAR0A06820_B	B from AB pair	ZYBA0C01970g	0.202
ZPAR0A06830_N	N no Z. bailii homolog or unusual Ks	NA	NA
ZPAR0A06840_B	B from AB pair	ZYBA0C02014g	0.16
ZPAR0A06850_B	B from AB pair	ZYBA0C02036g	0.171
ZPAR0A06860_B	B from AB pair	ZYBA0C02058g	0.17
ZPAR0A06870_B	B from AB pair	ZYBA0C02080g	0.103
ZPAR0A06880_B	B from AB pair	ZYBA0C02102g	0.223
ZPAR0A06890_B	B from AB pair	ZYBA0C02124g	0.195
ZPAR0A06900_B	B from AB pair	ZYBA0C02146g	0.178
ZPAR0A06910_B	B from AB pair	ZYBA0C02168g	0.109
ZPAR0A06920_B	B from AB pair	ZYBA0C02190g	0.117
ZPAR0A06930_B	B from AB pair	ZYBA0C02212g	0.16
ZPAR0A06940_B	B from AB pair	ZYBA0C02234g	0.19
ZPAR0A06950_B	B from AB pair	ZYBA0C02256g	0.158
ZPAR0A06960_B	B from AB pair	ZYBA0C05996g	0.076
ZPAR0A06970_B	B from AB pair	ZYBA0C05974g	0.196
ZPAR0A06980_B	B from AB pair	ZYBA0C05952g	0.137
ZPAR0A06990_B	B from AB pair	ZYBA0C05930g	0.117
ZPAR0A07000_B	B from AB pair	ZYBA0C05908g	0.116
ZPAR0A07010_B	B from AB pair	ZYBA0C05886g	0.153
ZPAR0A07020_B	B from AB pair	ZYBA0C05864g	0.226
ZPAR0A07030_B	B from AB pair	ZYBA0C05842g	0.148
ZPAR0A07040_B	B from AB pair	ZYBA0C05820g	0.18
ZPAR0A07050_B	B from AB pair	ZYBA0C05798g	0.181
ZPAR0A07060_B	B from AB pair	ZYBA0C05776g	0.17
ZPAR0A07070_B	B from AB pair	ZYBA0C05754g	0.154
ZPAR0A07080_B	B from AB pair	ZYBA0C05732g	0.155
ZPAR0A07090_B	B from AB pair	ZYBA0C05710g	0.216
ZPAR0A07100_B	B from AB pair	ZYBA0C05688g	0.194
ZPAR0A07110_B	B from AB pair	ZYBA0C05666g	0.167
ZPAR0A07120_B	B from AB pair	ZYBA0C05644g	0.18
ZPAR0A07130_B	B from AB pair	ZYBA0C05622g	0.175
ZPAR0A07140_B	B from AB pair	ZYBA0C05600g	0.138
ZPAR0A07150_B	B from AB pair	ZYBA0C05578g	0.117
ZPAR0A07160_B	B from AB pair	ZYBA0C05534g	0.182
ZPAR0A07170_N	N no Z. bailii homolog or unusual Ks	NA	NA
ZPAR0A07180_B	B from AB pair	ZYBA0C05490g	0.092
ZPAR0A07190_B	B from AB pair	ZYBA0C05468g	0.116
ZPAR0A07200_B	B from AB pair	ZYBA0C05446g	0.14
ZPAR0A07210_B	B from AB pair	ZYBA0C05424g	0.139
ZPAR0A07220_B	B from AB pair	ZYBA0C05402g	0.149
ZPAR0A07230_N	N no Z. bailii homolog or unusual Ks	NA	NA
ZPAR0A07240_B	B from AB pair	ZYBA0C05358g	0.175
ZPAR0A07250_B	B from AB pair	ZYBA0C05336g	0.179
ZPAR0A07260_N	N no Z. bailii homolog or unusual Ks	NA	NA
ZPAR0A07270_B	B from AB pair	ZYBA0C05248g	0.107
ZPAR0A07280_B	B from AB pair	ZYBA0C05226g	0.139
ZPAR0A07290_B	B from AB pair	ZYBA0C05204g	0.077
ZPAR0A07300_B	B from AB pair	ZYBA0C05182g	0.156
ZPAR0A07310_B	B from AB pair	ZYBA0C05160g	0.166
ZPAR0A07320_B	B from AB pair	ZYBA0C05138g	0.113
ZPAR0A07330_B	B from AB pair	ZYBA0C05116g	0.174
ZPAR0A07340_B	B from AB pair	ZYBA0C05094g	0.159
ZPAR0A07350_B	B from AB pair	ZYBA0C05072g	0.123
ZPAR0A07360_B	B from AB pair	ZYBA0C05050g	0.211
ZPAR0A07370_B	B from AB pair	ZYBA0C05028g	0.154
ZPAR0A07380_B	B from AB pair	ZYBA0C05006g	0.142
ZPAR0A07390_B	B from AB pair	ZYBA0C04984g	0.112
ZPAR0A07400_B	B from AB pair	ZYBA0C04962g	0.196
ZPAR0A07410_B	B from AB pair	ZYBA0C04940g	0.096
ZPAR0A07420_B	B from AB pair	ZYBA0C04918g	0.139
ZPAR0A07430_B	B from AB pair	ZYBA0C04896g	0.196
ZPAR0A07440_B	B from AB pair	ZYBA0C04874g	0.248
ZPAR0A07450_B	B from AB pair	ZYBA0C04852g	0.16
ZPAR0A07460_B	B from BB pair	ZYBA0C04830g	0.131
ZPAR0A07470_B	B from BB pair	ZYBA0C04808g	0.196
ZPAR0A07480_B	B from BB pair	ZYBA0C04786g	0.219
ZPAR0A07490_B	B from BB pair	ZYBA0C04764g	0.16
ZPAR0A07500_B	B from AB pair	ZYBA0C04742g	0.134
ZPAR0A07510_B	B from AB pair	ZYBA0C04720g	0.147
ZPAR0A07520_B	B from AB pair	ZYBA0C04698g	0.163
ZPAR0A07530_B	B from AB pair	ZYBA0C04676g	0.209
ZPAR0A07540_B	B from AB pair	ZYBA0C04654g	0.125
ZPAR0A07550_B	B from AB pair	ZYBA0C04632g	0.187
ZPAR0A07560_B	B from AB pair	ZYBA0C04610g	0.188
ZPAR0A07570_B	B from AB pair	ZYBA0C04588g	0.145
ZPAR0A07580_B	B from AB pair	ZYBA0C04566g	0.168
ZPAR0A07590_B	B from AB pair	ZYBA0C04544g	0.147
ZPAR0A07600_B	B from AB pair	ZYBA0C04522g	0.138
ZPAR0A07610_B	B from AB pair	ZYBA0C04500g	0.177
ZPAR0A07620_B	B from AB pair	ZYBA0C04478g	0.122
ZPAR0A07630_N	N no Z. bailii homolog or unusual Ks	NA	NA
ZPAR0A07640_N	N from AN pair	ZYBA0C04434g	0.253
ZPAR0A07650_B	B from AB pair	ZYBA0C04412g	0.194
ZPAR0A07660_B	B from AB pair	ZYBA0C04368g	0.135
ZPAR0A07670_B	B from AB pair	ZYBA0C04346g	0.176
ZPAR0A07680_B	B from AB pair	ZYBA0C04324g	0.184
ZPAR0A07690_B	B from AB pair	ZYBA0C04302g	0.169
ZPAR0A07700_B	B from AB pair	ZYBA0C04258g	0.154
ZPAR0A07710_N	N no Z. bailii homolog or unusual Ks	NA	NA
ZPAR0A07720_N	N no Z. bailii homolog or unusual Ks	NA	NA
ZPAR0A07730_B	B from AB pair	ZYBA0C04192g	0.183
ZPAR0A07750_B	B from AB pair	ZYBA0C04148g	0.147
ZPAR0A07760_A	A from AA pair	ZYBA0C04126g	0.048
ZPAR0A07770_B	B from AB pair	ZYBA0C04104g	0.17
ZPAR0A07780_B	B from AB pair	ZYBA0C04082g	0.23
ZPAR0A07790_B	B from AB pair	ZYBA0C04060g	0.103
ZPAR0A07800_B	B from AB pair	ZYBA0C04038g	0.146
ZPAR0A07810_B	B from AB pair	ZYBA0C04016g	0.155
ZPAR0A07820_B	B from AB pair	ZYBA0C03994g	0.089
ZPAR0A07830_B	B from AB pair	ZYBA0C03972g	0.156
ZPAR0A07840_B	B from AB pair	ZYBA0C03950g	0.154
ZPAR0A07850_B	B from AB pair	ZYBA0C03928g	0.161
ZPAR0A07860_B	B from AB pair	ZYBA0C03906g	0.187
ZPAR0A07870_B	B from AB pair	ZYBA0C03884g	0.162
ZPAR0A07880_B	B from AB pair	ZYBA0C03862g	0.063
ZPAR0A07890_B	B from AB pair	ZYBA0C03840g	0.135
ZPAR0A07900_B	B from AB pair	ZYBA0C03818g	0.228
ZPAR0A07910_B	B from AB pair	ZYBA0C03796g	0.187
ZPAR0A07920_B	B from AB pair	ZYBA0C03774g	0.147
ZPAR0A07930_B	B from AB pair	ZYBA0C03752g	0.172
ZPAR0A07940_B	B from AB pair	ZYBA0C03730g	0.168
ZPAR0A07950_B	B from AB pair	ZYBA0C03708g	0.177
ZPAR0A07960_B	B from AB pair	ZYBA0C03686g	0.125
ZPAR0A07970_B	B from AB pair	ZYBA0C03664g	0.165
ZPAR0A07980_B	B from AB pair	ZYBA0C03642g	0.145
ZPAR0A07990_B	B from AB pair	ZYBA0C03620g	0.172
ZPAR0A08000_B	B from AB pair	ZYBA0C03576g	0.243
ZPAR0A08010_B	B from AB pair	ZYBA0C03554g	0.151
ZPAR0A08020_B	B from AB pair	ZYBA0C03532g	0.141
ZPAR0A08030_B	B from AB pair	ZYBA0C03510g	0.126
ZPAR0A08040_B	B from AB pair	ZYBA0C03488g	0.176
ZPAR0A08050_B	B from AB pair	ZYBA0C03466g	0.156
ZPAR0A08060_B	B from AB pair	ZYBA0C03444g	0.084
ZPAR0A08070_B	B from AB pair	ZYBA0C03422g	0.066
ZPAR0A08080_A	A from AA pair	ZYBA0C03400g	0.022
ZPAR0A08090_B	B multi	ZYBA0C03378g	0.146
ZPAR0A08100_N	N multi	ZYBA0C03378g	0.264
ZPAR0A08110_B	B from AB pair	ZYBA0C03356g	0.164
ZPAR0A08120_B	B from AB pair	ZYBA0C03334g	0.153
ZPAR0A08130_N	N no Z. bailii homolog or unusual Ks	NA	NA
ZPAR0A08140_B	B from AB pair	ZYBA0C03290g	0.142
ZPAR0A08150_N	N no Z. bailii homolog or unusual Ks	NA	NA
ZPAR0A08160_B	B from AB pair	ZYBA0C03246g	0.151
ZPAR0A08170_B	B from AB pair	ZYBA0C03224g	0.169
ZPAR0A08180_B	B from AB pair	ZYBA0C03202g	0.124
ZPAR0A08190_B	B from AB pair	ZYBA0C03180g	0.173
ZPAR0A08200_B	B from AB pair	ZYBA0C03158g	0.128
ZPAR0A08210_B	B from AB pair	ZYBA0C03136g	0.163
ZPAR0A08220_B	B from AB pair	ZYBA0C03114g	0.086
ZPAR0A08230_B	B from AB pair	ZYBA0C03092g	0.147
ZPAR0A08240_B	B from AB pair	ZYBA0C03070g	0.159
ZPAR0A08250_B	B from AB pair	ZYBA0C03048g	0.149
ZPAR0A08260_B	B from AB pair	ZYBA0C03026g	0.141
ZPAR0A08270_B	B from AB pair	ZYBA0C03004g	0.144
ZPAR0A08280_B	B from AB pair	ZYBA0C02982g	0.095
ZPAR0A08290_B	B from AB pair	ZYBA0C02960g	0.154
ZPAR0A08300_B	B from AB pair	ZYBA0C02938g	0.147
ZPAR0A08310_B	B from AB pair	ZYBA0C02916g	0.099
ZPAR0A08320_B	B from AB pair	ZYBA0C02894g	0.167
ZPAR0A08330_B	B from AB pair	ZYBA0C02872g	0.172
ZPAR0A08340_N	N no Z. bailii homolog or unusual Ks	ZYBA0C02850g	0.305
ZPAR0A08350_B	B from AB pair	ZYBA0C02828g	0.163
ZPAR0A08360_B	B from AB pair	ZYBA0C02806g	0.105
ZPAR0A08370_B	B from AB pair	ZYBA0C02784g	0.161
ZPAR0A08380_B	B from AB pair	ZYBA0C02762g	0.106
ZPAR0A08390_B	B from AB pair	ZYBA0C02740g	0.104
ZPAR0A08400_B	B from AB pair	ZYBA0C02718g	0.167
ZPAR0A08410_N	N no Z. bailii homolog or unusual Ks	NA	NA
ZPAR0A08420_B	B from AB pair	ZYBA0C02674g	0.104
ZPAR0A08430_B	B from AB pair	ZYBA0C02652g	0.227
ZPAR0A08440_B	B from AB pair	ZYBA0C02630g	0.139
ZPAR0A08450_B	B from AB pair	ZYBA0C02608g	0.175
ZPAR0A08460_B	B from AB pair	ZYBA0C02586g	0.115
ZPAR0A08470_B	B from AB pair	ZYBA0C02564g	0.169
ZPAR0A08480_B	B from AB pair	ZYBA0C02542g	0.189
ZPAR0A08490_B	B from AB pair	ZYBA0C02520g	0.11
ZPAR0A08500_B	B from AB pair	ZYBA0C02498g	0.136
ZPAR0A08510_B	B from AB pair	ZYBA0C02476g	0.166
ZPAR0A08520_B	B from AB pair	ZYBA0C02454g	0.175
ZPAR0A08530_B	B from AB pair	ZYBA0C02432g	0.152
ZPAR0A08540_B	B from AB pair	ZYBA0C02410g	0.137
ZPAR0A08550_B	B from AB pair	ZYBA0C02388g	0.159
ZPAR0A08560_B	B from AB pair	ZYBA0B03400g	0.17
ZPAR0A08570_B	B from AB pair	ZYBA0B03378g	0.168
ZPAR0A08580_A	A from AA pair	ZYBA0B03356g	0.041
ZPAR0A08590_B	B from AB pair	ZYBA0B03334g	0.175
ZPAR0A08600_B	B from AB pair	ZYBA0B03312g	0.106
ZPAR0A08610_B	B from AB pair	ZYBA0B03290g	0.104
ZPAR0A08620_B	B from AB pair	ZYBA0H04874g	0.152
ZPAR0A08630_B	B from AB pair	ZYBA0H04896g	0.162
ZPAR0A08640_B	B from AB pair	ZYBA0H04918g	0.152
ZPAR0A08650_B	B from AB pair	ZYBA0H04940g	0.137
ZPAR0A08660_B	B from AB pair	ZYBA0H04962g	0.115
ZPAR0A08670_B	B from AB pair	ZYBA0H04984g	0.135
ZPAR0A08680_B	B from AB pair	ZYBA0H05006g	0.23
ZPAR0A08690_B	B from AB pair	ZYBA0H05028g	0.166
ZPAR0A08700_B	B from AB pair	ZYBA0H05050g	0.093
ZPAR0A08710_B	B from AB pair	ZYBA0H05094g	0.155
ZPAR0A08720_B	B from AB pair	ZYBA0H05116g	0.099
ZPAR0A08730_B	B from AB pair	ZYBA0H05138g	0.145
ZPAR0A08740_B	B from AB pair	ZYBA0H05160g	0.18
ZPAR0A08750_B	B from AB pair	ZYBA0H05182g	0.146
ZPAR0A08760_B	B from AB pair	ZYBA0H05204g	0.25
ZPAR0A08770_B	B from AB pair	ZYBA0H05226g	0.139
ZPAR0A08780_B	B from AB pair	ZYBA0H05248g	0.176
ZPAR0A08790_N	N no Z. bailii homolog or unusual Ks	NA	NA
ZPAR0A08800_B	B from AB pair	ZYBA0H05292g	0.152
ZPAR0A08810_B	B from AB pair	ZYBA0H05314g	0.093
ZPAR0A08820_B	B from AB pair	ZYBA0H05336g	0.151
ZPAR0A08830_B	B from AB pair	ZYBA0H05358g	0.165
ZPAR0A08840_N	N no Z. bailii homolog or unusual Ks	NA	NA
ZPAR0A08850_B	B from AB pair	ZYBA0H05402g	0.117
ZPAR0A08860_B	B from AB pair	ZYBA0H05424g	0.162
ZPAR0A08870_B	B from AB pair	ZYBA0H05446g	0.136
ZPAR0A08880_B	B from AB pair	ZYBA0H05468g	0.172
ZPAR0A08890_N	N no Z. bailii homolog or unusual Ks	NA	NA
ZPAR0A08900_B	B from AB pair	ZYBA0H05512g	0.168
ZPAR0A08910_B	B from BB pair	ZYBA0H05534g	0.156
ZPAR0A08920_B	B from BB pair	ZYBA0H05556g	0.163
ZPAR0A08930_B	B from AB pair	ZYBA0H05578g	0.099
ZPAR0A08940_B	B multi	ZYBA0H05600g	0.189
ZPAR0A08950_N	N no Z. bailii homolog or unusual Ks	NA	NA
ZPAR0A08960_N	N no Z. bailii homolog or unusual Ks	NA	NA
ZPAR0A08970_N	N multi	ZYBA0H05600g	0.41
ZPAR0A08980_N	N multi	ZYBA0H05600g	0.257
ZPAR0A08990_B	B from AB pair	ZYBA0H05622g	0.142
ZPAR0A09000_B	B from AB pair	ZYBA0H05644g	0.185
ZPAR0A09010_N	N no Z. bailii homolog or unusual Ks	NA	NA
ZPAR0A09020_N	N no Z. bailii homolog or unusual Ks	NA	NA
ZPAR0A09030_N	N no Z. bailii homolog or unusual Ks	NA	NA
ZPAR0A09040_N	N no Z. bailii homolog or unusual Ks	NA	NA
ZPAR0A09050_N	N no Z. bailii homolog or unusual Ks	NA	NA
ZPAR0A09060_B	B from AB pair	ZYBA0M02608g	0.193
ZPAR0A09070_B	B from AB pair	ZYBA0M02586g	0.176
ZPAR0A09080_B	B from AB pair	ZYBA0M02564g	0.097
ZPAR0A09090_B	B from AB pair	ZYBA0M02542g	0.176
ZPAR0A09100_B	B from AB pair	ZYBA0M02520g	0.156
ZPAR0A09110_B	B from AB pair	ZYBA0M02498g	0.142
ZPAR0A09120_B	B from AB pair	ZYBA0M02476g	0.185
ZPAR0A09130_A	A from AA pair	ZYBA0M02454g	0.037
ZPAR0A09140_B	B from AB pair	ZYBA0M02432g	0.167
ZPAR0A09150_B	B from AB pair	ZYBA0M02410g	0.193
ZPAR0A09160_B	B from AB pair	ZYBA0M02388g	0.166
ZPAR0A09170_B	B from AB pair	ZYBA0M02366g	0.148
ZPAR0A09180_B	B from AB pair	ZYBA0M02344g	0.155
ZPAR0A09190_B	B from AB pair	ZYBA0M02322g	0.18
ZPAR0A09200_B	B from AB pair	ZYBA0M02300g	0.128
ZPAR0A09210_B	B from AB pair	ZYBA0M02278g	0.146
ZPAR0A09220_B	B from AB pair	ZYBA0M02256g	0.152
ZPAR0A09230_B	B from AB pair	ZYBA0M02234g	0.197
ZPAR0A09240_B	B from AB pair	ZYBA0M02212g	0.178
ZPAR0A09250_B	B from AB pair	ZYBA0M02190g	0.091
ZPAR0A09260_B	B from AB pair	ZYBA0M02168g	0.12
ZPAR0A09270_B	B from AB pair	ZYBA0M02146g	0.181
ZPAR0A09280_B	B from AB pair	ZYBA0M02124g	0.148
ZPAR0A09290_B	B from AB pair	ZYBA0M02102g	0.138
ZPAR0A09300_B	B from AB pair	ZYBA0M02080g	0.155
ZPAR0A09310_B	B from AB pair	ZYBA0M02058g	0.132
ZPAR0A09320_B	B from AB pair	ZYBA0M02036g	0.181
ZPAR0A09330_B	B from AB pair	ZYBA0M02014g	0.118
ZPAR0A09340_B	B from AB pair	ZYBA0M01992g	0.173
ZPAR0A09350_B	B from AB pair	ZYBA0M01970g	0.161
ZPAR0A09360_B	B from AB pair	ZYBA0M01948g	0.115
ZPAR0A09370_B	B from AB pair	ZYBA0M01926g	0.143
ZPAR0A09380_B	B from AB pair	ZYBA0M01904g	0.152
ZPAR0A09390_B	B from AB pair	ZYBA0M01882g	0.167
ZPAR0A09400_B	B from AB pair	ZYBA0M01860g	0.129
ZPAR0A09410_A	A from AA pair	ZYBA0M01838g	0
ZPAR0A09420_A	A from AA pair	ZYBA0M01816g	0.003
ZPAR0A09430_A	A from AA pair	ZYBA0M01794g	0.009
ZPAR0A09440_B	B from AB pair	ZYBA0M01772g	0.065
ZPAR0A09450_B	B from AB pair	ZYBA0M01750g	0.055
ZPAR0A09460_B	B from AB pair	ZYBA0M01728g	0.147
ZPAR0A09470_B	B from AB pair	ZYBA0M01706g	0.144
ZPAR0A09480_B	B from AB pair	ZYBA0M01684g	0.157
ZPAR0A09490_B	B from AB pair	ZYBA0M01662g	0.122
ZPAR0A09500_B	B from AB pair	ZYBA0M01640g	0.176
ZPAR0A09510_B	B from AB pair	ZYBA0M01618g	0.106
ZPAR0A09520_B	B from AB pair	ZYBA0M01596g	0.127
ZPAR0A09530_B	B from AB pair	ZYBA0M01574g	0.178
ZPAR0A09540_B	B from AB pair	ZYBA0M01552g	0.083
ZPAR0A09550_B	B from AB pair	ZYBA0M01530g	0.164
ZPAR0A09560_B	B from AB pair	ZYBA0M01508g	0.151
ZPAR0A09570_B	B from AB pair	ZYBA0M01486g	0.245
ZPAR0A09580_B	B from AB pair	ZYBA0M01464g	0.122
ZPAR0A09590_B	B from AB pair	ZYBA0M01442g	0.132
ZPAR0A09600_B	B from AB pair	ZYBA0M01376g	0.141
ZPAR0A09610_B	B from AB pair	ZYBA0M01354g	0.138
ZPAR0A09620_B	B from AB pair	ZYBA0M01332g	0.233
ZPAR0A09630_B	B from AB pair	ZYBA0M01310g	0.166
ZPAR0A09640_B	B from AB pair	ZYBA0M01288g	0.128
ZPAR0A09650_B	B from AB pair	ZYBA0M01266g	0.187
ZPAR0A09660_B	B from AB pair	ZYBA0M01244g	0.205
ZPAR0A09670_B	B from AB pair	ZYBA0M01222g	0.069
ZPAR0A09680_B	B from AB pair	ZYBA0M01200g	0.172
ZPAR0A09690_B	B from AB pair	ZYBA0M01178g	0.164
ZPAR0A09700_B	B from AB pair	ZYBA0M01156g	0.171
ZPAR0A09710_B	B from AB pair	ZYBA0M01112g	0.156
ZPAR0A09720_B	B from AB pair	ZYBA0M01090g	0.177
ZPAR0A09730_B	B from AB pair	ZYBA0M01068g	0.096
ZPAR0A09740_B	B from AB pair	ZYBA0M01046g	0.191
ZPAR0A09750_B	B from AB pair	ZYBA0M01024g	0.148
ZPAR0A09760_N	N no Z. bailii homolog or unusual Ks	NA	NA
ZPAR0A09770_N	N no Z. bailii homolog or unusual Ks	ZYBA0M00980g	0.399
ZPAR0A09790_B	B from AB pair	ZYBA0M00958g	0.148
ZPAR0A09800_B	B from AB pair	ZYBA0M00936g	0.207
ZPAR0A09810_B	B from AB pair	ZYBA0M00914g	0.21
ZPAR0A09820_B	B from AB pair	ZYBA0M00892g	0.156
ZPAR0A09830_B	B from AB pair	ZYBA0M00870g	0.148
ZPAR0A09840_B	B from AB pair	ZYBA0M00826g	0.244
ZPAR0A09850_B	B from AB pair	ZYBA0M00804g	0.115
ZPAR0A09860_B	B from AB pair	ZYBA0M00760g	0.193
ZPAR0A09870_B	B from AB pair	ZYBA0M00738g	0.066
ZPAR0A09880_B	B from AB pair	ZYBA0M00716g	0.175
ZPAR0A09890_B	B from AB pair	ZYBA0M00694g	0.096
ZPAR0A09900_B	B from AB pair	ZYBA0M00672g	0.116
ZPAR0A09910_B	B from AB pair	ZYBA0M00650g	0.173
ZPAR0A09920_B	B from AB pair	ZYBA0M00628g	0.155
ZPAR0A09930_B	B from AB pair	ZYBA0M00606g	0.155
ZPAR0A09940_B	B from AB pair	ZYBA0M00584g	0.182
ZPAR0A09950_B	B from AB pair	ZYBA0M00562g	0.169
ZPAR0A09960_B	B from AB pair	ZYBA0M00540g	0.214
ZPAR0A09970_B	B from AB pair	ZYBA0M00518g	0.172
ZPAR0A09980_B	B from AB pair	ZYBA0M00496g	0.062
ZPAR0A09990_B	B from AB pair	ZYBA0M00474g	0.058
ZPAR0A09995_N	N no Z. bailii homolog or unusual Ks	NA	NA
ZPAR0A10000_N	N no Z. bailii homolog or unusual Ks	NA	NA
ZPAR0A10010_N	N no Z. bailii homolog or unusual Ks	ZYBA0M00452g	0.316
ZPAR0A10020_N	N multi	ZYBA0A19394g	0.839
ZPAR0A10040_B	B from AB pair	ZYBA0M00386g	0.21
ZPAR0A10050_N	N no Z. bailii homolog or unusual Ks	ZYBA0M00342g	0.655
ZPAR0A10060_N	N no Z. bailii homolog or unusual Ks	ZYBA0M00320g	0.675
ZPAR0A10070_N	N no Z. bailii homolog or unusual Ks	NA	NA
ZPAR0A10080_N	N from AN pair	ZYBA0M00232g	0.258
ZPAR0A10090_N	N no Z. bailii homolog or unusual Ks	NA	NA
ZPAR0A10100_B	B from AB pair	ZYBA0X00144g	0.106
ZPAR0A10110_N	N no Z. bailii homolog or unusual Ks	NA	NA
ZPAR0A10120_N	N no Z. bailii homolog or unusual Ks	NA	NA
ZPAR0A10130_N	N no Z. bailii homolog or unusual Ks	NA	NA
ZPAR0A10140_N	N no Z. bailii homolog or unusual Ks	NA	NA
ZPAR0A10150_N	N no Z. bailii homolog or unusual Ks	NA	NA
ZPAR0A10170_N	N no Z. bailii homolog or unusual Ks	NA	NA
ZPAR0A10180_N	N no Z. bailii homolog or unusual Ks	NA	NA
ZPAR0A10190_N	N no Z. bailii homolog or unusual Ks	NA	NA
ZPAR0A10200_B	B multi	ZYBA0V00122g	0.195
ZPAR0A10210_N	N no Z. bailii homolog or unusual Ks	NA	NA
ZPAR0A10220_N	N no Z. bailii homolog or unusual Ks	NA	NA
ZPAR0A10230_N	N no Z. bailii homolog or unusual Ks	NA	NA
ZPAR0A10240_N	N no Z. bailii homolog or unusual Ks	NA	NA
ZPAR0B00100_N	N no Z. bailii homolog or unusual Ks	NA	NA
ZPAR0B00110_N	N no Z. bailii homolog or unusual Ks	NA	NA
ZPAR0B00120_A	A from AB pair	ZYBA0S00364g	0
ZPAR0B00130_A	A from AB pair	ZYBA0S00342g	0
ZPAR0B00140_A	A from AB pair	ZYBA0S00298g	0.004
ZPAR0B00150_A	A from AN pair	ZYBA0S00254g	0
ZPAR0B00160_A	A from AB pair	ZYBA0S00232g	0
ZPAR0B00170_A	A multi	ZYBA0S00210g	0.004
ZPAR0B00180_A	A multi	ZYBA0S00188g	0
ZPAR0B00190_N	N no Z. bailii homolog or unusual Ks	NA	NA
ZPAR0B00200_A	A multi	ZYBA0S00144g	0.003
ZPAR0B00210_A	A from AB pair	NA	NA
ZPAR0B00220_A	A from AB pair	ZYBA0D00100g	0
ZPAR0B00230_A	A from AB pair	ZYBA0D00122g	0
ZPAR0B00240_A	A from AB pair	ZYBA0D00144g	0.002
ZPAR0B00250_A	A from AB pair	ZYBA0D00166g	0.002
ZPAR0B00260_A	A from AB pair	ZYBA0D00188g	0.002
ZPAR0B00270_A	A from AB pair	ZYBA0D00210g	0
ZPAR0B00280_A	A from AB pair	ZYBA0D00232g	0
ZPAR0B00290_A	A from AB pair	ZYBA0D00254g	0.002
ZPAR0B00300_A	A from AB pair	ZYBA0D00276g	0
ZPAR0B00310_A	A from AB pair	ZYBA0D00298g	0.001
ZPAR0B00320_A	A from AB pair	ZYBA0D00320g	0.002
ZPAR0B00330_N	N no Z. bailii homolog or unusual Ks	NA	NA
ZPAR0B00340_A	A from AB pair	ZYBA0D00364g	0.002
ZPAR0B00350_A	A from AB pair	ZYBA0D00386g	0.003
ZPAR0B00360_A	A from AB pair	ZYBA0D00408g	0
ZPAR0B00370_A	A from AB pair	ZYBA0D00430g	0.003
ZPAR0B00380_A	A from AB pair	ZYBA0D00452g	0
ZPAR0B00390_A	A from AB pair	ZYBA0D00474g	0
ZPAR0B00400_A	A from AB pair	ZYBA0D00496g	0.004
ZPAR0B00410_A	A from AB pair	ZYBA0D00518g	0.004
ZPAR0B00420_A	A from AB pair	ZYBA0D00540g	0
ZPAR0B00430_A	A from AB pair	ZYBA0D00562g	0.005
ZPAR0B00440_A	A from AB pair	ZYBA0D00584g	0.017
ZPAR0B00450_A	A from AB pair	ZYBA0D00606g	0.002
ZPAR0B00460_A	A from AB pair	ZYBA0D00628g	0.005
ZPAR0B00470_A	A from AB pair	ZYBA0D00650g	0
ZPAR0B00480_A	A from AB pair	ZYBA0D00672g	0.002
ZPAR0B00490_A	A from AB pair	ZYBA0D00694g	0.003
ZPAR0B00500_A	A from AB pair	ZYBA0D00716g	0
ZPAR0B00510_A	A from AB pair	ZYBA0D00738g	0
ZPAR0B00520_A	A from AB pair	ZYBA0D00760g	0.007
ZPAR0B00530_A	N no Z. bailii homolog or unusual Ks	ZYBA0D00782g	0
ZPAR0B00540_A	A from AB pair	ZYBA0D00804g	0
ZPAR0B00550_A	A from AB pair	ZYBA0D00826g	0.005
ZPAR0B00560_A	A from AB pair	ZYBA0D00848g	0
ZPAR0B00570_A	A from AB pair	ZYBA0D00870g	0
ZPAR0B00580_A	A from AB pair	ZYBA0D00892g	0
ZPAR0B00590_A	A from AB pair	ZYBA0D00914g	0
ZPAR0B00600_A	A from AB pair	ZYBA0D00936g	0
ZPAR0B00610_A	A from AB pair	ZYBA0D00958g	0
ZPAR0B00620_A	A from AB pair	ZYBA0D00980g	0
ZPAR0B00630_A	A from AB pair	ZYBA0D01002g	0.002
ZPAR0B00640_A	A from AB pair	ZYBA0D01024g	0
ZPAR0B00650_A	A from AB pair	ZYBA0D01046g	0
ZPAR0B00660_A	A from AB pair	ZYBA0D01068g	0.001
ZPAR0B00670_A	A from AB pair	ZYBA0D01090g	0
ZPAR0B00680_A	A from AB pair	ZYBA0D01112g	0
ZPAR0B00690_A	A from AB pair	ZYBA0D01134g	0
ZPAR0B00700_A	A from AB pair	ZYBA0D01156g	0
ZPAR0B00710_A	A from AB pair	ZYBA0D01178g	0.002
ZPAR0B00720_A	A from AB pair	ZYBA0D01200g	0.002
ZPAR0B00730_A	A from AB pair	ZYBA0D01222g	0
ZPAR0B00740_A	A from AB pair	ZYBA0D01244g	0.003
ZPAR0B00750_A	A from AB pair	ZYBA0D01266g	0.001
ZPAR0B00760_A	A from AB pair	ZYBA0D01288g	0
ZPAR0B00770_N	N no Z. bailii homolog or unusual Ks	NA	NA
ZPAR0B00780_A	A from AB pair	ZYBA0D01332g	0
ZPAR0B00790_A	A from AB pair	ZYBA0D01354g	0
ZPAR0B00800_N	N no Z. bailii homolog or unusual Ks	NA	NA
ZPAR0B00810_A	A from AB pair	ZYBA0D01376g	0
ZPAR0B00820_A	A from AB pair	ZYBA0D01398g	0
ZPAR0B00830_A	A from AB pair	ZYBA0D01420g	0
ZPAR0B00840_A	A from AB pair	ZYBA0D01442g	0.002
ZPAR0B00850_A	A from AB pair	ZYBA0D01464g	0
ZPAR0B00860_A	A from AB pair	ZYBA0D01486g	0
ZPAR0B00870_A	A from AN pair	ZYBA0D01508g	0
ZPAR0B00880_A	A from AB pair	ZYBA0D01552g	0.01
ZPAR0B00890_A	A from AB pair	ZYBA0D01574g	0
ZPAR0B00900_A	A from AB pair	ZYBA0D01596g	0
ZPAR0B00910_A	A from AB pair	ZYBA0D01618g	0
ZPAR0B00920_A	A from AB pair	ZYBA0D01640g	0
ZPAR0B00930_A	A from AB pair	ZYBA0D01662g	0
ZPAR0B00940_A	A from AB pair	ZYBA0D01684g	0.002
ZPAR0B00950_N	N no Z. bailii homolog or unusual Ks	NA	NA
ZPAR0B00960_A	A from AB pair	ZYBA0D01728g	0
ZPAR0B00970_A	A from AB pair	ZYBA0D01750g	0
ZPAR0B00980_A	A from AB pair	ZYBA0D01772g	0
ZPAR0B00990_N	N no Z. bailii homolog or unusual Ks	NA	NA
ZPAR0B01000_A	A from AB pair	ZYBA0D01816g	0
ZPAR0B01010_A	A from AB pair	ZYBA0D01838g	0
ZPAR0B01020_A	A from AB pair	ZYBA0D01860g	0.004
ZPAR0B01030_A	A from AB pair	ZYBA0D01882g	0
ZPAR0B01040_A	A from AB pair	ZYBA0D01904g	0
ZPAR0B01050_A	A from AB pair	ZYBA0D01926g	0.003
ZPAR0B01060_A	A from AB pair	ZYBA0D01948g	0
ZPAR0B01070_A	A from AA pair	ZYBA0D01970g	0.001
ZPAR0B01080_A	A from AB pair	ZYBA0D01992g	0.008
ZPAR0B01090_A	A from AB pair	ZYBA0D02014g	0.005
ZPAR0B01100_N	N no Z. bailii homolog or unusual Ks	NA	NA
ZPAR0B01110_A	A from AB pair	ZYBA0D02058g	0.005
ZPAR0B01120_A	A from AB pair	ZYBA0D02080g	0.014
ZPAR0B01130_A	A from AB pair	ZYBA0D02102g	0
ZPAR0B01140_A	A from AB pair	ZYBA0D02124g	0
ZPAR0B01150_A	A from AB pair	ZYBA0D02146g	0
ZPAR0B01160_A	A from AB pair	ZYBA0D02168g	0
ZPAR0B01170_N	N no Z. bailii homolog or unusual Ks	NA	NA
ZPAR0B01180_A	A from AA pair	ZYBA0D02234g	0.007
ZPAR0B01190_N	N no Z. bailii homolog or unusual Ks	NA	NA
ZPAR0B01200_A	A from AA pair	ZYBA0D02278g	0.007
ZPAR0B01210_A	A from AA pair	ZYBA0D02300g	0
ZPAR0B01220_A	A from AA pair	ZYBA0D02322g	0
ZPAR0B01230_N	N no Z. bailii homolog or unusual Ks	NA	NA
ZPAR0B01240_A	A from AA pair	ZYBA0D02366g	0.003
ZPAR0B01250_A	A from AA pair	ZYBA0D02388g	0.001
ZPAR0B01260_A	A from AA pair	ZYBA0D02410g	0.017
ZPAR0B01270_A	A from AA pair	ZYBA0D02432g	0.007
ZPAR0B01280_A	A from AA pair	ZYBA0D02454g	0
ZPAR0B01290_A	A from AA pair	ZYBA0D02476g	0
ZPAR0B01300_A	A from AA pair	ZYBA0D02498g	0
ZPAR0B01310_N	N no Z. bailii homolog or unusual Ks	NA	NA
ZPAR0B01320_A	A from AA pair	ZYBA0D02542g	0
ZPAR0B01330_N	N no Z. bailii homolog or unusual Ks	NA	NA
ZPAR0B01340_A	A from AB pair	ZYBA0D02586g	0.008
ZPAR0B01350_A	A from AB pair	ZYBA0D02608g	0.01
ZPAR0B01360_A	A from AB pair	ZYBA0D02630g	0.007
ZPAR0B01370_A	A from AB pair	ZYBA0D02652g	0.008
ZPAR0B01380_A	A from AB pair	ZYBA0D02674g	0.006
ZPAR0B01390_A	A from AB pair	ZYBA0D02696g	0.006
ZPAR0B01400_A	A from AB pair	ZYBA0D02718g	0.008
ZPAR0B01410_A	A from AB pair	ZYBA0D02762g	0.005
ZPAR0B01420_A	A from AB pair	ZYBA0D02784g	0
ZPAR0B01430_A	A from AA pair	ZYBA0D02806g	0
ZPAR0B01440_A	A from AB pair	ZYBA0D02828g	0.005
ZPAR0B01450_A	A from AB pair	ZYBA0D02872g	0.008
ZPAR0B01460_A	A from AB pair	ZYBA0D02894g	0
ZPAR0B01470_A	A from AB pair	ZYBA0D02916g	0
ZPAR0B01480_A	A from AB pair	ZYBA0D02938g	0.001
ZPAR0B01490_A	A from AB pair	ZYBA0D02960g	0.002
ZPAR0B01500_A	A from AB pair	ZYBA0D02982g	0
ZPAR0B01510_A	A from AB pair	ZYBA0D03004g	0
ZPAR0B01520_A	A from AB pair	ZYBA0D03026g	0.005
ZPAR0B01530_A	A from AB pair	ZYBA0D03048g	0
ZPAR0B01540_A	A from AB pair	ZYBA0D03070g	0.003
ZPAR0B01550_A	A from AB pair	ZYBA0D03092g	0
ZPAR0B01560_A	A from AB pair	ZYBA0D03114g	0
ZPAR0B01570_A	A from AB pair	ZYBA0D03136g	0
ZPAR0B01580_A	A from AB pair	ZYBA0D03180g	0.002
ZPAR0B01590_A	A from AB pair	ZYBA0D03202g	0.001
ZPAR0B01600_N	N no Z. bailii homolog or unusual Ks	NA	NA
ZPAR0B01610_A	A from AN pair	ZYBA0D03246g	0
ZPAR0B01620_N	N no Z. bailii homolog or unusual Ks	NA	NA
ZPAR0B01630_A	A from AB pair	ZYBA0D03290g	0
ZPAR0B01640_A	A from AB pair	ZYBA0D03312g	0.002
ZPAR0B01650_A	A from AB pair	ZYBA0D03334g	0
ZPAR0B01660_A	A from AB pair	ZYBA0D03356g	0
ZPAR0B01670_A	A from AB pair	ZYBA0D03378g	0
ZPAR0B01680_A	A from AB pair	ZYBA0D03400g	0
ZPAR0B01690_A	A from AB pair	ZYBA0D03422g	0.003
ZPAR0B01700_N	N no Z. bailii homolog or unusual Ks	NA	NA
ZPAR0B01710_A	A from AB pair	ZYBA0D03466g	0
ZPAR0B01720_A	A from AB pair	ZYBA0D03488g	0
ZPAR0B01730_A	A from AB pair	ZYBA0D03510g	0.002
ZPAR0B01740_A	A from AB pair	ZYBA0D03532g	0.004
ZPAR0B01750_A	A from AB pair	ZYBA0D03554g	0
ZPAR0B01760_A	A from AB pair	ZYBA0D03576g	0.001
ZPAR0B01770_A	A from AB pair	ZYBA0D03598g	0.001
ZPAR0B01780_A	A from AB pair	ZYBA0D03620g	0
ZPAR0B01790_A	A from AB pair	ZYBA0D03642g	0.001
ZPAR0B01800_A	A from AB pair	ZYBA0D03664g	0
ZPAR0B01810_A	A from AB pair	ZYBA0D03708g	0.009
ZPAR0B01820_A	A from AB pair	ZYBA0D03730g	0
ZPAR0B01830_A	A from AB pair	ZYBA0D03752g	0
ZPAR0B01840_A	A from AB pair	ZYBA0D03774g	0
ZPAR0B01850_A	A from AB pair	ZYBA0D03796g	0.003
ZPAR0B01860_A	A from AB pair	ZYBA0D03818g	0
ZPAR0B01870_A	A from AB pair	ZYBA0D03862g	0
ZPAR0B01880_A	A from AB pair	ZYBA0D03884g	0.001
ZPAR0B01890_A	A from AB pair	ZYBA0D03906g	0.009
ZPAR0B01900_N	N no Z. bailii homolog or unusual Ks	NA	NA
ZPAR0B01910_N	N no Z. bailii homolog or unusual Ks	NA	NA
ZPAR0B01920_A	A from AB pair	ZYBA0D03972g	0
ZPAR0B01930_A	A from AB pair	ZYBA0D03994g	0
ZPAR0B01940_A	A from AB pair	ZYBA0D04016g	0
ZPAR0B01950_A	A from AB pair	ZYBA0D04038g	0
ZPAR0B01960_A	A from AB pair	ZYBA0D04060g	0
ZPAR0B01970_A	A from AB pair	ZYBA0D04082g	0
ZPAR0B01980_A	A from AB pair	ZYBA0D04104g	0
ZPAR0B01990_A	A from AB pair	ZYBA0D04126g	0
ZPAR0B02000_A	A from AB pair	ZYBA0D04148g	0
ZPAR0B02010_A	A from AB pair	ZYBA0D04170g	0.002
ZPAR0B02020_A	A from AB pair	ZYBA0D04192g	0.008
ZPAR0B02030_A	A from AB pair	ZYBA0D04214g	0
ZPAR0B02040_A	A from AB pair	ZYBA0D04236g	0
ZPAR0B02050_A	A from AB pair	ZYBA0D04258g	0
ZPAR0B02060_A	A from AB pair	ZYBA0D04280g	0
ZPAR0B02070_A	A from AB pair	ZYBA0D04302g	0
ZPAR0B02080_A	A from AB pair	ZYBA0D04324g	0
ZPAR0B02090_A	A from AA pair	ZYBA0D04346g	0
ZPAR0B02100_N	N no Z. bailii homolog or unusual Ks	NA	NA
ZPAR0B02110_A	A from AB pair	ZYBA0D04368g	0.005
ZPAR0B02120_A	A from AB pair	ZYBA0D04390g	0
ZPAR0B02130_A	A from AB pair	ZYBA0D04412g	0
ZPAR0B02140_A	A from AB pair	ZYBA0D04434g	0.002
ZPAR0B02150_A	A from AB pair	ZYBA0D04456g	0
ZPAR0B02160_A	A from AB pair	ZYBA0D04478g	0
ZPAR0B02170_A	A from AB pair	ZYBA0D04500g	0
ZPAR0B02180_A	A from AB pair	ZYBA0D04522g	0.002
ZPAR0B02190_N	N no Z. bailii homolog or unusual Ks	NA	NA
ZPAR0B02200_A	A from AB pair	ZYBA0D04566g	0
ZPAR0B02210_A	A from AB pair	ZYBA0D04588g	0.002
ZPAR0B02220_A	A from AB pair	ZYBA0D04610g	0
ZPAR0B02230_A	A from AB pair	ZYBA0D04632g	0
ZPAR0B02240_A	A from AB pair	ZYBA0D04676g	0.005
ZPAR0B02250_A	A from AB pair	ZYBA0D04698g	0.003
ZPAR0B02260_A	A from AB pair	ZYBA0D04720g	0
ZPAR0B02270_A	A from AB pair	ZYBA0D04742g	0
ZPAR0B02280_A	A from AB pair	ZYBA0D04764g	0
ZPAR0B02290_A	A from AB pair	ZYBA0D04786g	0.004
ZPAR0B02300_N	N no Z. bailii homolog or unusual Ks	NA	NA
ZPAR0B02310_A	A from AB pair	ZYBA0D04830g	0
ZPAR0B02320_A	A from AB pair	ZYBA0D04852g	0
ZPAR0B02330_A	A from AB pair	ZYBA0D04874g	0
ZPAR0B02340_A	A from AB pair	ZYBA0D04896g	0
ZPAR0B02350_A	A from AB pair	ZYBA0D04918g	0
ZPAR0B02360_A	A from AB pair	ZYBA0D04940g	0
ZPAR0B02370_A	A from AB pair	ZYBA0D04962g	0.001
ZPAR0B02380_A	A from AB pair	ZYBA0D04984g	0
ZPAR0B02390_A	A from AB pair	ZYBA0D05006g	0
ZPAR0B02400_A	A from AB pair	ZYBA0D05028g	0
ZPAR0B02410_N	N no Z. bailii homolog or unusual Ks	NA	NA
ZPAR0B02420_A	A from AB pair	ZYBA0D05072g	0
ZPAR0B02430_A	A from AB pair	ZYBA0D05094g	0
ZPAR0B02440_A	A from AB pair	ZYBA0D05116g	0
ZPAR0B02450_A	A from AB pair	ZYBA0D05138g	0.004
ZPAR0B02460_A	A from AB pair	ZYBA0D05160g	0
ZPAR0B02470_A	A from AB pair	ZYBA0D05182g	0
ZPAR0B02480_A	A from AB pair	ZYBA0D05204g	0.003
ZPAR0B02490_A	A from AB pair	ZYBA0D05226g	0
ZPAR0B02500_A	A from AB pair	ZYBA0D05248g	0
ZPAR0B02510_N	N no Z. bailii homolog or unusual Ks	NA	NA
ZPAR0B02520_A	A from AB pair	ZYBA0D05270g	0
ZPAR0B02530_A	A from AB pair	ZYBA0D05292g	0.004
ZPAR0B02540_N	N no Z. bailii homolog or unusual Ks	NA	NA
ZPAR0B02550_A	A from AB pair	ZYBA0D05336g	0
ZPAR0B02560_A	A from AB pair	ZYBA0D05358g	0
ZPAR0B02570_A	A from AB pair	ZYBA0D05380g	0
ZPAR0B02580_N	N multi	ZYBA0P00628g	99
ZPAR0B02590_A	A from AB pair	ZYBA0D05424g	0
ZPAR0B02600_A	A from AB pair	ZYBA0D05446g	0
ZPAR0B02610_A	A from AB pair	ZYBA0D05468g	0
ZPAR0B02620_A	A from AB pair	ZYBA0D05490g	0
ZPAR0B02630_A	A from AB pair	ZYBA0D05512g	0
ZPAR0B02640_A	A from AB pair	ZYBA0D05534g	0
ZPAR0B02650_A	A from AB pair	ZYBA0D05556g	0
ZPAR0B02660_A	A from AB pair	ZYBA0D05578g	0.005
ZPAR0B02670_A	A from AB pair	ZYBA0D05600g	0.001
ZPAR0B02680_A	A from AB pair	ZYBA0D05622g	0
ZPAR0B02690_A	A from AB pair	ZYBA0D05644g	0.003
ZPAR0B02700_A	A from AB pair	ZYBA0D05666g	0
ZPAR0B02710_N	N no Z. bailii homolog or unusual Ks	NA	NA
ZPAR0B02720_A	A from AB pair	ZYBA0D05710g	0.004
ZPAR0B02730_A	A from AB pair	ZYBA0D05732g	0
ZPAR0B02740_A	A from AB pair	ZYBA0D05754g	0.008
ZPAR0B02750_A	A from AB pair	ZYBA0D05776g	0
ZPAR0B02760_A	A from AB pair	ZYBA0D05798g	0
ZPAR0B02770_N	N no Z. bailii homolog or unusual Ks	NA	NA
ZPAR0B02780_A	A from AB pair	ZYBA0D05820g	0.006
ZPAR0B02790_A	A from AB pair	ZYBA0D05842g	0.009
ZPAR0B02800_A	A from AB pair	ZYBA0D05864g	0
ZPAR0B02810_A	A from AB pair	ZYBA0D05886g	0.002
ZPAR0B02820_A	A from AB pair	ZYBA0D05908g	0
ZPAR0B02830_A	A from AB pair	ZYBA0D05930g	0.004
ZPAR0B02840_A	A from AB pair	ZYBA0D05952g	0.002
ZPAR0B02850_A	A from AB pair	ZYBA0D05974g	0.002
ZPAR0B02860_A	A from AB pair	ZYBA0D05996g	0
ZPAR0B02870_N	N no Z. bailii homolog or unusual Ks	NA	NA
ZPAR0B02880_A	A from AB pair	ZYBA0D06040g	0
ZPAR0B02890_A	A from AB pair	ZYBA0D06062g	0
ZPAR0B02900_A	A from AB pair	ZYBA0D06084g	0
ZPAR0B02910_A	A from AB pair	ZYBA0D06106g	0
ZPAR0B02920_A	A from AB pair	ZYBA0D06128g	0.002
ZPAR0B02930_A	A from AB pair	ZYBA0D06150g	0.001
ZPAR0B02940_A	A from AB pair	ZYBA0D06172g	0
ZPAR0B02950_A	A from AB pair	ZYBA0D06194g	0.004
ZPAR0B02960_A	A from AB pair	ZYBA0D06216g	0
ZPAR0B02970_N	N no Z. bailii homolog or unusual Ks	NA	NA
ZPAR0B02980_A	A from AB pair	ZYBA0D06260g	0.004
ZPAR0B02990_N	N no Z. bailii homolog or unusual Ks	NA	NA
ZPAR0B03000_A	A from AB pair	ZYBA0D06304g	0.001
ZPAR0B03010_A	A from AB pair	ZYBA0D06348g	0.003
ZPAR0B03020_A	A from AB pair	ZYBA0D06370g	0
ZPAR0B03030_A	A from AB pair	ZYBA0D06392g	0
ZPAR0B03040_B	B from BB pair	ZYBA0D06414g	0.081
ZPAR0B03050_A	A from AB pair	ZYBA0D06436g	0
ZPAR0B03060_A	A from AB pair	ZYBA0D06458g	0
ZPAR0B03070_A	A from AB pair	ZYBA0D06480g	0
ZPAR0B03080_A	A from AB pair	ZYBA0D06502g	0
ZPAR0B03090_A	A from AB pair	ZYBA0D06546g	0
ZPAR0B03100_A	A from AB pair	ZYBA0D06568g	0.005
ZPAR0B03110_A	A from AB pair	ZYBA0D06590g	0
ZPAR0B03120_A	A from AB pair	ZYBA0D06612g	0
ZPAR0B03130_A	A from AB pair	ZYBA0D06634g	0
ZPAR0B03140_A	A from AB pair	ZYBA0D06656g	0
ZPAR0B03150_A	A from AB pair	ZYBA0D06678g	0.002
ZPAR0B03160_A	A from AB pair	ZYBA0D06700g	0
ZPAR0B03170_A	A from AB pair	ZYBA0D06722g	0.002
ZPAR0B03180_A	A from AB pair	ZYBA0D06766g	0
ZPAR0B03190_A	A from AB pair	ZYBA0D06788g	0
ZPAR0B03200_A	A from AB pair	ZYBA0D06810g	0
ZPAR0B03210_A	A from AB pair	ZYBA0D06832g	0
ZPAR0B03220_A	A from AB pair	ZYBA0D06854g	0
ZPAR0B03230_A	A from AB pair	ZYBA0D06876g	0.005
ZPAR0B03240_A	A from AB pair	ZYBA0D06898g	0
ZPAR0B03250_A	A from AB pair	ZYBA0D06920g	0
ZPAR0B03260_A	A from AB pair	ZYBA0D06942g	0.004
ZPAR0B03270_A	A from AB pair	ZYBA0D06964g	0
ZPAR0B03280_A	A from AB pair	ZYBA0D06986g	0
ZPAR0B03290_A	A from AB pair	ZYBA0D07008g	0
ZPAR0B03300_A	A from AB pair	ZYBA0D07030g	0.005
ZPAR0B03310_A	A from AB pair	ZYBA0D07052g	0
ZPAR0B03320_A	A from AB pair	ZYBA0D07074g	0
ZPAR0B03330_A	A from AB pair	ZYBA0D07096g	0
ZPAR0B03340_A	A from AB pair	ZYBA0D07118g	0
ZPAR0B03350_A	A from AB pair	ZYBA0D07140g	0
ZPAR0B03360_A	A from AB pair	ZYBA0D07184g	0
ZPAR0B03370_A	A from AB pair	ZYBA0D07206g	0
ZPAR0B03380_A	A from AB pair	ZYBA0D07228g	0.001
ZPAR0B03390_A	A from AB pair	ZYBA0D07250g	0
ZPAR0B03400_A	A from AB pair	ZYBA0D07272g	0
ZPAR0B03410_A	A from AB pair	ZYBA0D07294g	0.001
ZPAR0B03420_A	A from AB pair	ZYBA0D07316g	0.004
ZPAR0B03430_A	A from AB pair	ZYBA0D07338g	0
ZPAR0B03440_A	A from AB pair	ZYBA0D07360g	0
ZPAR0B03450_A	A from AB pair	ZYBA0D07382g	0
ZPAR0B03460_A	A from AB pair	ZYBA0D07404g	0.001
ZPAR0B03470_A	A from AB pair	ZYBA0D07426g	0.001
ZPAR0B03480_A	A from AB pair	ZYBA0D07448g	0
ZPAR0B03490_A	A from AB pair	ZYBA0D07470g	0
ZPAR0B03500_A	A from AB pair	ZYBA0D07492g	0.001
ZPAR0B03510_A	A from AB pair	ZYBA0D07514g	0
ZPAR0B03520_A	A from AB pair	ZYBA0D07536g	0
ZPAR0B03530_A	A from AB pair	ZYBA0D07558g	0
ZPAR0B03540_A	A from AB pair	ZYBA0D07580g	0
ZPAR0B03550_A	A from AB pair	ZYBA0D07624g	0.003
ZPAR0B03560_A	A from AB pair	ZYBA0D07646g	0
ZPAR0B03570_A	A from AB pair	ZYBA0D07668g	0.013
ZPAR0B03580_A	A from AB pair	ZYBA0D07690g	0
ZPAR0B03590_A	A from AB pair	ZYBA0D07712g	0.002
ZPAR0B03600_A	A from AB pair	ZYBA0D07734g	0
ZPAR0B03610_A	A from AB pair	ZYBA0D07756g	0
ZPAR0B03620_A	A from AB pair	ZYBA0D07778g	0.015
ZPAR0B03630_A	A from AB pair	ZYBA0D07800g	0.002
ZPAR0B03640_A	A from AB pair	ZYBA0D07822g	0.002
ZPAR0B03650_A	A from AB pair	ZYBA0D07844g	0
ZPAR0B03660_A	A from AB pair	ZYBA0D07866g	0
ZPAR0B03670_A	A from AB pair	ZYBA0D07888g	0
ZPAR0B03680_A	A from AB pair	ZYBA0D07910g	0
ZPAR0B03690_N	N no Z. bailii homolog or unusual Ks	NA	NA
ZPAR0B03700_A	A from AB pair	ZYBA0D07954g	0.002
ZPAR0B03710_A	A from AB pair	ZYBA0D07976g	0
ZPAR0B03720_A	A from AB pair	ZYBA0D07998g	0
ZPAR0B03730_A	A from AB pair	ZYBA0D08020g	0
ZPAR0B03740_A	A from AB pair	ZYBA0D08042g	0.002
ZPAR0B03750_A	A from AB pair	ZYBA0D08064g	0.002
ZPAR0B03760_A	A from AB pair	ZYBA0D08086g	0
ZPAR0B03770_A	A from AB pair	ZYBA0D08108g	0.006
ZPAR0B03780_A	A from AB pair	ZYBA0D08130g	0
ZPAR0B03790_A	A from AB pair	ZYBA0D08152g	0.003
ZPAR0B03800_A	A from AB pair	ZYBA0D08174g	0
ZPAR0B03810_A	A from AB pair	ZYBA0D08196g	0
ZPAR0B03820_A	A from AB pair	ZYBA0D08218g	0.002
ZPAR0B03830_A	A from AB pair	ZYBA0D08262g	0.006
ZPAR0B03840_A	A from AB pair	ZYBA0D08284g	0
ZPAR0B03850_A	A from AB pair	ZYBA0D08306g	0
ZPAR0B03860_N	N no Z. bailii homolog or unusual Ks	NA	NA
ZPAR0B03870_A	A from AB pair	ZYBA0D08328g	0
ZPAR0B03880_A	A from AB pair	ZYBA0D08350g	0
ZPAR0B03890_A	A from AB pair	ZYBA0D08372g	0
ZPAR0B03900_A	A from AB pair	ZYBA0D08394g	0.002
ZPAR0B03910_A	A from AB pair	ZYBA0D08416g	0
ZPAR0B03920_N	N no Z. bailii homolog or unusual Ks	NA	NA
ZPAR0B03930_A	A from AB pair	ZYBA0D08460g	0.002
ZPAR0B03940_A	A from AB pair	ZYBA0D08482g	0
ZPAR0B03950_A	A from AB pair	ZYBA0D08504g	0.004
ZPAR0B03960_A	A from AB pair	ZYBA0D08526g	0
ZPAR0B03970_A	A from AB pair	ZYBA0D08548g	0
ZPAR0B03980_A	A from AB pair	ZYBA0D08570g	0
ZPAR0B03990_A	A from AB pair	ZYBA0D08592g	0
ZPAR0B04000_A	A from AB pair	ZYBA0D08614g	0
ZPAR0B04010_A	A from AB pair	ZYBA0D08636g	0
ZPAR0B04020_A	A from AB pair	ZYBA0D08658g	0.002
ZPAR0B04030_A	A from AB pair	ZYBA0D08680g	0
ZPAR0B04040_A	A from AB pair	ZYBA0D08702g	0
ZPAR0B04050_A	A from AB pair	ZYBA0D08724g	0
ZPAR0B04060_A	A from AB pair	ZYBA0D08746g	0.001
ZPAR0B04070_A	A from AB pair	ZYBA0D08768g	0
ZPAR0B04080_A	A from AB pair	ZYBA0D08790g	0
ZPAR0B04090_N	N no Z. bailii homolog or unusual Ks	NA	NA
ZPAR0B04100_A	A from AB pair	ZYBA0D08834g	0
ZPAR0B04110_A	A from AB pair	ZYBA0D08856g	0.003
ZPAR0B04120_A	N no Z. bailii homolog or unusual Ks	ZYBA0D08878g	0
ZPAR0B04130_A	A from AB pair	ZYBA0D08900g	0
ZPAR0B04140_N	N no Z. bailii homolog or unusual Ks	NA	NA
ZPAR0B04150_A	A from AB pair	ZYBA0D08944g	0
ZPAR0B04160_A	A from AB pair	ZYBA0D08966g	0
ZPAR0B04170_A	A from AB pair	ZYBA0D08988g	0
ZPAR0B04180_N	N no Z. bailii homolog or unusual Ks	NA	NA
ZPAR0B04190_A	A from AB pair	ZYBA0D09032g	0.007
ZPAR0B04200_A	A from AB pair	ZYBA0D09054g	0
ZPAR0B04210_A	A from AB pair	ZYBA0D09076g	0.006
ZPAR0B04220_A	A from AB pair	ZYBA0D09098g	0
ZPAR0B04230_N	N no Z. bailii homolog or unusual Ks	NA	NA
ZPAR0B04240_A	A from AB pair	ZYBA0D09142g	0
ZPAR0B04250_A	A from AB pair	ZYBA0D09164g	0
ZPAR0B04260_A	A from AB pair	ZYBA0D09186g	0
ZPAR0B04270_A	A from AB pair	ZYBA0D09208g	0.007
ZPAR0B04280_A	A from AB pair	ZYBA0D09230g	0.002
ZPAR0B04290_A	A from AB pair	ZYBA0D09274g	0
ZPAR0B04300_N	N no Z. bailii homolog or unusual Ks	NA	NA
ZPAR0B04310_A	A from AB pair	ZYBA0D09318g	0.004
ZPAR0B04320_A	A from AB pair	ZYBA0D09340g	0
ZPAR0B04330_A	A from AB pair	ZYBA0D09362g	0.001
ZPAR0B04340_A	A from AA pair	ZYBA0D09384g	0.001
ZPAR0B04350_A	A from AA pair	ZYBA0D09406g	0
ZPAR0B04360_A	A from AA pair	ZYBA0D09428g	0
ZPAR0B04370_A	A from AA pair	ZYBA0D09450g	0
ZPAR0B04380_A	A from AA pair	ZYBA0D09472g	0
ZPAR0B04385_N	N no Z. bailii homolog or unusual Ks	NA	NA
ZPAR0B04390_A	A multi	ZYBA0D09516g	0
ZPAR0B04395_N	N no Z. bailii homolog or unusual Ks	NA	NA
ZPAR0B04397_A	A multi	ZYBA0D09516g	0
ZPAR0B04400_A	A from AA pair	ZYBA0D09538g	0
ZPAR0B04410_A	A from AA pair	ZYBA0D09560g	0
ZPAR0B04420_A	A from AA pair	ZYBA0D09582g	0
ZPAR0B04430_A	A from AA pair	ZYBA0D09604g	0
ZPAR0B04440_A	A from AA pair	ZYBA0D09626g	0
ZPAR0B04450_B	B from AB pair	ZYBA0D09648g	0.081
ZPAR0B04460_B	B from AB pair	ZYBA0D09670g	0.116
ZPAR0B04470_B	B from AB pair	ZYBA0D09692g	0.116
ZPAR0B04480_B	B from AB pair	ZYBA0D09714g	0.188
ZPAR0B04490_B	B from AB pair	ZYBA0D09736g	0.099
ZPAR0B04500_B	B from AB pair	ZYBA0D09758g	0.141
ZPAR0B04510_B	B from AB pair	ZYBA0D09780g	0.134
ZPAR0B04520_B	B from AB pair	ZYBA0D09802g	0.154
ZPAR0B04530_B	B from AB pair	ZYBA0D09824g	0.128
ZPAR0B04540_B	B from AB pair	ZYBA0D09846g	0.127
ZPAR0B04550_B	B from AB pair	ZYBA0D09868g	0.15
ZPAR0B04560_B	B from AB pair	ZYBA0D09890g	0.146
ZPAR0B04570_B	B from AB pair	ZYBA0D09912g	0.09
ZPAR0B04580_B	B from AB pair	ZYBA0D09934g	0.136
ZPAR0B04590_B	B from AB pair	ZYBA0D09956g	0.13
ZPAR0B04600_B	B from AB pair	ZYBA0D09978g	0.127
ZPAR0B04610_B	B from AB pair	ZYBA0D10000g	0.101
ZPAR0B04620_B	B from AB pair	ZYBA0D10022g	0.106
ZPAR0B04630_B	B from AB pair	ZYBA0D10044g	0.122
ZPAR0B04640_B	B from AB pair	ZYBA0D10066g	0.151
ZPAR0B04650_B	B from AB pair	ZYBA0D10088g	0.146
ZPAR0B04660_B	B from AB pair	ZYBA0D10110g	0.24
ZPAR0B04670_B	B from AB pair	ZYBA0D10132g	0.173
ZPAR0B04680_B	B from AB pair	ZYBA0D10154g	0.215
ZPAR0B04690_B	B from AB pair	ZYBA0D10176g	0.206
ZPAR0B04700_B	B from AB pair	ZYBA0D10198g	0.168
ZPAR0B04710_B	B from AB pair	ZYBA0D10220g	0.144
ZPAR0B04720_B	B from AB pair	ZYBA0D10242g	0.112
ZPAR0B04730_N	N no Z. bailii homolog or unusual Ks	NA	NA
ZPAR0B04740_B	B from AB pair	ZYBA0D10286g	0.171
ZPAR0B04750_B	B from AB pair	ZYBA0D10308g	0.17
ZPAR0B04760_B	B from AB pair	ZYBA0D10330g	0.148
ZPAR0B04770_B	B from AB pair	ZYBA0D10352g	0.162
ZPAR0B04780_B	B from AB pair	ZYBA0D10374g	0.088
ZPAR0B04790_B	B from AB pair	ZYBA0D10396g	0.098
ZPAR0B04800_B	B from AB pair	ZYBA0D10418g	0.16
ZPAR0B04810_B	B from AB pair	ZYBA0D10440g	0.167
ZPAR0B04820_N	N no Z. bailii homolog or unusual Ks	NA	NA
ZPAR0B04830_B	B from AB pair	ZYBA0D10484g	0.204
ZPAR0B04840_B	B from AB pair	ZYBA0D10506g	0.174
ZPAR0B04850_B	B from AB pair	ZYBA0D10528g	0.208
ZPAR0B04860_N	N no Z. bailii homolog or unusual Ks	NA	NA
ZPAR0B04870_B	B from AB pair	ZYBA0D10572g	0.149
ZPAR0B04880_B	B from BB pair	ZYBA0D10594g	0.153
ZPAR0B04890_B	B from BB pair	ZYBA0D10616g	0.129
ZPAR0B04900_B	B from BB pair	ZYBA0D10638g	0.204
ZPAR0B04910_B	B from AB pair	ZYBA0D10660g	0.212
ZPAR0B04920_B	B from AB pair	ZYBA0D10682g	0.172
ZPAR0B04930_B	B from AB pair	ZYBA0D10704g	0.193
ZPAR0B04940_B	B from AB pair	ZYBA0D10726g	0.154
ZPAR0B04950_B	B from AB pair	ZYBA0D10770g	0.232
ZPAR0B04960_B	B from AB pair	ZYBA0D10792g	0.148
ZPAR0B04970_B	B from AB pair	ZYBA0D10814g	0.177
ZPAR0B04980_N	N no Z. bailii homolog or unusual Ks	NA	NA
ZPAR0B04990_N	N no Z. bailii homolog or unusual Ks	NA	NA
ZPAR0B05000_N	N no Z. bailii homolog or unusual Ks	NA	NA
ZPAR0B05010_B	B from AB pair	ZYBA0D10836g	0.116
ZPAR0B05020_B	B from AB pair	ZYBA0D10858g	0.199
ZPAR0B05030_N	N from AN pair	ZYBA0D10880g	0.3
ZPAR0B05040_N	N from AN pair	ZYBA0D10902g	0.281
ZPAR0B05050_N	N no Z. bailii homolog or unusual Ks	ZYBA0D10924g	0.425
ZPAR0B05060_B	B from AB pair	ZYBA0D10946g	0.051
ZPAR0B05070_A	A from AA pair	ZYBA0D10968g	0
ZPAR0B05090_B	B from AB pair	NA	NA
ZPAR0B05100_B	B from AB pair	NA	NA
ZPAR0B05110_A	A from AB pair	ZYBA0I01838g	0
ZPAR0B05120_A	A from AB pair	ZYBA0I01860g	0
ZPAR0B05130_N	N no Z. bailii homolog or unusual Ks	NA	NA
ZPAR0B05140_A	A from AB pair	ZYBA0I01904g	0
ZPAR0B05150_A	A from AB pair	ZYBA0I01926g	0
ZPAR0B05160_A	A from AB pair	ZYBA0I01948g	0
ZPAR0B05170_A	A from AB pair	ZYBA0I01970g	0
ZPAR0B05180_A	A from AB pair	ZYBA0I01992g	0
ZPAR0B05190_A	A from AB pair	ZYBA0I02014g	0
ZPAR0B05200_A	A from AB pair	ZYBA0I02036g	0.003
ZPAR0B05210_A	A from AB pair	ZYBA0I02058g	0
ZPAR0B05220_A	A from AB pair	ZYBA0I02080g	0
ZPAR0B05230_A	A from AB pair	ZYBA0I02102g	0.002
ZPAR0B05240_A	A from AB pair	ZYBA0I02124g	0
ZPAR0B05250_A	A from AB pair	ZYBA0I02146g	0
ZPAR0B05260_A	A from AB pair	ZYBA0I02168g	0
ZPAR0B05270_A	A from AB pair	ZYBA0I02190g	0
ZPAR0B05280_A	A from AB pair	ZYBA0I02212g	0
ZPAR0B05290_A	A from AB pair	ZYBA0I02234g	0
ZPAR0B05300_A	A from AB pair	ZYBA0I02256g	0
ZPAR0B05310_A	A from AB pair	ZYBA0I02278g	0
ZPAR0B05320_A	A from AB pair	ZYBA0I02300g	0.003
ZPAR0B05330_A	A from AB pair	ZYBA0I02322g	0.002
ZPAR0B05340_N	N no Z. bailii homolog or unusual Ks	NA	NA
ZPAR0B05350_A	A from AB pair	ZYBA0I02366g	0
ZPAR0B05360_A	A from AB pair	ZYBA0I02388g	0.002
ZPAR0B05370_A	A from AB pair	ZYBA0I02410g	0
ZPAR0B05380_A	A from AB pair	ZYBA0I02432g	0
ZPAR0B05390_A	A from AB pair	ZYBA0I02454g	0
ZPAR0B05400_A	A from AB pair	ZYBA0I02476g	0.002
ZPAR0B05410_A	A from AB pair	ZYBA0I02498g	0
ZPAR0B05420_A	A from AB pair	ZYBA0I02520g	0
ZPAR0B05430_A	A from AB pair	ZYBA0I02542g	0
ZPAR0B05440_A	A from AB pair	ZYBA0I02564g	0.002
ZPAR0B05450_A	A from AB pair	ZYBA0I02586g	0
ZPAR0B05460_A	A from AB pair	ZYBA0I02608g	0.001
ZPAR0B05470_A	A from AB pair	ZYBA0I02630g	0
ZPAR0B05480_A	A from AB pair	ZYBA0I02652g	0.001
ZPAR0B05490_A	A from AB pair	ZYBA0I02674g	0.007
ZPAR0B05500_A	A from AB pair	ZYBA0I02696g	0.004
ZPAR0B05510_A	A from AB pair	ZYBA0I02718g	0
ZPAR0B05520_A	A from AB pair	ZYBA0I02740g	0
ZPAR0B05530_A	A from AB pair	ZYBA0I02762g	0
ZPAR0B05540_A	A from AB pair	ZYBA0I02784g	0
ZPAR0B05550_A	A from AB pair	ZYBA0I02806g	0
ZPAR0B05560_A	A from AB pair	ZYBA0I02828g	0
ZPAR0B05570_A	A from AB pair	ZYBA0I02850g	0
ZPAR0B05580_A	A from AB pair	ZYBA0I02872g	0
ZPAR0B05590_A	A from AB pair	ZYBA0I02894g	0
ZPAR0B05600_A	A from AB pair	ZYBA0I02916g	0
ZPAR0B05610_A	A from AB pair	ZYBA0I02938g	0.004
ZPAR0B05620_A	A from AN pair	ZYBA0I02960g	0
ZPAR0B05630_A	A from AB pair	ZYBA0I02982g	0
ZPAR0B05640_A	A from AB pair	ZYBA0I03004g	0
ZPAR0B05650_A	A from AB pair	ZYBA0I03026g	0
ZPAR0B05660_A	A from AB pair	ZYBA0I03048g	0.007
ZPAR0B05670_A	A from AB pair	ZYBA0I03070g	0
ZPAR0B05680_A	A from AB pair	ZYBA0I03092g	0.001
ZPAR0B05690_A	A from AB pair	ZYBA0I03114g	0
ZPAR0B05700_A	A from AB pair	ZYBA0I03136g	0
ZPAR0B05710_N	N no Z. bailii homolog or unusual Ks	NA	NA
ZPAR0B05720_A	A from AB pair	ZYBA0I03180g	0.002
ZPAR0B05730_A	A from AB pair	ZYBA0I03202g	0
ZPAR0B05740_A	A from AB pair	ZYBA0I03224g	0
ZPAR0B05750_A	A from AB pair	ZYBA0I03246g	0
ZPAR0B05760_A	A from AN pair	ZYBA0I03290g	0
ZPAR0B05770_A	A from AB pair	ZYBA0I03312g	0.007
ZPAR0B05780_A	A from AB pair	ZYBA0I03334g	0
ZPAR0B05790_A	A from AB pair	ZYBA0I03356g	0
ZPAR0B05800_A	A from AB pair	ZYBA0I03378g	0
ZPAR0B05810_A	A from AB pair	ZYBA0I03400g	0
ZPAR0B05820_A	A from AB pair	ZYBA0I03422g	0
ZPAR0B05830_A	A from AB pair	ZYBA0I03444g	0
ZPAR0B05840_A	A from AB pair	ZYBA0I03466g	0
ZPAR0B05850_A	A from AB pair	ZYBA0I03510g	0
ZPAR0B05860_A	A from AB pair	ZYBA0I03532g	0.004
ZPAR0B05870_A	A from AB pair	ZYBA0I03554g	0
ZPAR0B05880_A	A from AB pair	ZYBA0I03576g	0.001
ZPAR0B05890_A	A from AB pair	ZYBA0I03598g	0
ZPAR0B05900_A	A from AB pair	ZYBA0I03620g	0
ZPAR0B05910_A	A from AB pair	ZYBA0I03642g	0.003
ZPAR0B05920_A	A from AB pair	ZYBA0I03664g	0.002
ZPAR0B05930_A	A from AB pair	ZYBA0I03686g	0.002
ZPAR0B05940_A	A from AB pair	ZYBA0I03708g	0
ZPAR0B05950_A	A from AB pair	ZYBA0I03730g	0.005
ZPAR0B05960_A	A from AB pair	ZYBA0I03752g	0
ZPAR0B05970_A	A from AB pair	ZYBA0I03774g	0
ZPAR0B05980_A	A from AB pair	ZYBA0I03796g	0
ZPAR0B05990_A	A from AB pair	ZYBA0I03818g	0
ZPAR0B06000_A	A from AB pair	ZYBA0I03840g	0.001
ZPAR0B06010_A	A from AB pair	ZYBA0I03862g	0.009
ZPAR0B06020_A	A from AB pair	ZYBA0I03884g	0
ZPAR0B06030_A	A from AB pair	ZYBA0I03906g	0
ZPAR0B06040_A	A from AB pair	ZYBA0I03928g	0
ZPAR0B06050_A	A from AB pair	ZYBA0I03950g	0
ZPAR0B06060_A	A from AB pair	ZYBA0I03972g	0.003
ZPAR0B06070_A	A from AB pair	ZYBA0I03994g	0.001
ZPAR0B06080_A	A from AB pair	ZYBA0I04016g	0
ZPAR0B06090_A	A from AB pair	ZYBA0I04038g	0
ZPAR0B06100_A	A from AB pair	ZYBA0I04060g	0
ZPAR0B06110_A	A from AB pair	ZYBA0I04082g	0
ZPAR0B06120_A	A from AB pair	ZYBA0I04104g	0
ZPAR0B06130_A	A from AB pair	ZYBA0I04126g	0
ZPAR0B06140_A	A from AB pair	ZYBA0I04148g	0
ZPAR0B06150_A	A from AB pair	ZYBA0I04170g	0
ZPAR0B06160_A	A from AB pair	ZYBA0I04192g	0
ZPAR0B06170_A	A from AB pair	ZYBA0I04214g	0
ZPAR0B06180_A	A from AB pair	ZYBA0I04236g	0
ZPAR0B06190_A	A from AB pair	ZYBA0I04258g	0
ZPAR0B06200_A	A from AB pair	ZYBA0I04280g	0
ZPAR0B06210_A	A from AB pair	ZYBA0I04302g	0.002
ZPAR0B06220_A	A from AB pair	ZYBA0I04324g	0
ZPAR0B06230_A	A from AB pair	ZYBA0I04346g	0
ZPAR0B06240_A	A from AB pair	ZYBA0I04368g	0
ZPAR0B06250_A	A from AB pair	ZYBA0I04390g	0
ZPAR0B06260_A	A from AB pair	ZYBA0I04412g	0
ZPAR0B06270_A	A from AB pair	ZYBA0I04434g	0
ZPAR0B06280_A	A from AB pair	ZYBA0I04456g	0
ZPAR0B06290_N	N no Z. bailii homolog or unusual Ks	NA	NA
ZPAR0B06300_A	A from AB pair	ZYBA0I04500g	0
ZPAR0B06310_A	A from AB pair	ZYBA0I04522g	0
ZPAR0B06320_A	A from AB pair	ZYBA0I04544g	0
ZPAR0B06330_A	A from AB pair	ZYBA0I04566g	0.003
ZPAR0B06340_A	A from AB pair	ZYBA0I04588g	0.005
ZPAR0B06350_A	A from AB pair	ZYBA0I04610g	0
ZPAR0B06360_A	A from AB pair	ZYBA0I04632g	0.001
ZPAR0B06370_A	A from AB pair	ZYBA0I04654g	0
ZPAR0B06380_A	A from AB pair	ZYBA0I04676g	0.001
ZPAR0B06390_A	A from AB pair	ZYBA0I04698g	0
ZPAR0B06400_A	A from AB pair	ZYBA0I04720g	0.002
ZPAR0B06410_A	A from AB pair	ZYBA0I04742g	0
ZPAR0B06420_A	A from AB pair	ZYBA0I04764g	0.005
ZPAR0B06430_A	A from AB pair	ZYBA0I04786g	0
ZPAR0B06440_A	A from AB pair	ZYBA0I04808g	0
ZPAR0B06450_A	A from AB pair	ZYBA0I04830g	0
ZPAR0B06460_A	A from AB pair	ZYBA0I04852g	0
ZPAR0B06470_A	A from AB pair	ZYBA0I04874g	0
ZPAR0B06480_A	A from AB pair	ZYBA0I04896g	0.009
ZPAR0B06490_N	N no Z. bailii homolog or unusual Ks	NA	NA
ZPAR0B06500_A	A from AB pair	ZYBA0I04940g	0
ZPAR0B06510_A	A from AB pair	ZYBA0I04962g	0
ZPAR0B06520_A	A from AB pair	ZYBA0I04984g	0.001
ZPAR0B06530_A	A from AB pair	ZYBA0I05006g	0
ZPAR0B06540_A	A from AB pair	ZYBA0I05028g	0.003
ZPAR0B06550_A	A from AB pair	ZYBA0I05050g	0.002
ZPAR0B06560_A	A from AB pair	ZYBA0I05072g	0
ZPAR0B06570_A	A from AB pair	ZYBA0I05094g	0
ZPAR0B06580_A	A from AB pair	ZYBA0I05116g	0
ZPAR0B06590_A	A from AB pair	ZYBA0I05138g	0.008
ZPAR0B06600_A	A from AB pair	ZYBA0I05160g	0.002
ZPAR0B06610_A	A from AA pair	ZYBA0I05182g	0
ZPAR0B06620_N	N no Z. bailii homolog or unusual Ks	NA	NA
ZPAR0B06630_N	N no Z. bailii homolog or unusual Ks	NA	NA
ZPAR0B06640_B	B from BB pair	ZYBA0H00122g	0.143
ZPAR0B06650_A	A from AB pair	ZYBA0H00144g	0
ZPAR0B06660_A	A from AB pair	ZYBA0H00188g	0
ZPAR0B06670_A	A from AB pair	ZYBA0H00210g	0.002
ZPAR0B06680_A	A from AB pair	ZYBA0H00232g	0
ZPAR0B06690_A	A from AB pair	ZYBA0H00254g	0
ZPAR0B06700_A	A from AB pair	ZYBA0H00276g	0
ZPAR0B06710_A	A from AB pair	ZYBA0H00298g	0
ZPAR0B06720_A	A from AB pair	ZYBA0H00320g	0.004
ZPAR0B06730_A	A from AB pair	ZYBA0H00342g	0
ZPAR0B06740_A	A from AB pair	ZYBA0H00364g	0
ZPAR0B06750_A	A from AB pair	ZYBA0H00386g	0
ZPAR0B06760_A	A from AB pair	ZYBA0H00408g	0
ZPAR0B06770_A	A from AB pair	ZYBA0H00430g	0.002
ZPAR0B06780_A	A from AB pair	ZYBA0H00452g	0
ZPAR0B06790_A	A from AB pair	ZYBA0H00474g	0.002
ZPAR0B06800_A	A from AB pair	ZYBA0H00496g	0
ZPAR0B06810_A	A from AB pair	ZYBA0H00518g	0
ZPAR0B06820_A	A from AB pair	ZYBA0H00540g	0
ZPAR0B06830_A	A from AB pair	ZYBA0H00562g	0.003
ZPAR0B06840_A	A from AB pair	ZYBA0H00584g	0
ZPAR0B06850_A	A from AB pair	ZYBA0H00606g	0
ZPAR0B06860_A	A from AB pair	ZYBA0H00628g	0.002
ZPAR0B06870_N	N no Z. bailii homolog or unusual Ks	NA	NA
ZPAR0B06880_A	A from AB pair	ZYBA0H00672g	0
ZPAR0B06890_A	A from AB pair	ZYBA0H00694g	0
ZPAR0B06900_A	A from AB pair	ZYBA0H00716g	0
ZPAR0B06910_A	A from AB pair	ZYBA0H00738g	0
ZPAR0B06920_A	A from AB pair	ZYBA0H00760g	0
ZPAR0B06930_A	A from AB pair	ZYBA0H00782g	0
ZPAR0B06940_A	A from AB pair	ZYBA0H00804g	0
ZPAR0B06950_A	A from AB pair	ZYBA0H00826g	0
ZPAR0B06960_A	A from AB pair	ZYBA0H00848g	0
ZPAR0B06970_A	A from AB pair	ZYBA0H00870g	0
ZPAR0B06980_A	A from AB pair	ZYBA0H00892g	0
ZPAR0B06990_N	N no Z. bailii homolog or unusual Ks	NA	NA
ZPAR0B07000_A	A from AB pair	ZYBA0H00936g	0
ZPAR0B07010_A	A from AB pair	ZYBA0H00958g	0
ZPAR0B07020_A	A from AB pair	ZYBA0H00980g	0
ZPAR0B07030_A	A from AB pair	ZYBA0H01002g	0
ZPAR0B07040_A	A from AB pair	ZYBA0H01046g	0
ZPAR0B07050_N	N no Z. bailii homolog or unusual Ks	NA	NA
ZPAR0B07060_A	A from AB pair	ZYBA0H01090g	0
ZPAR0B07070_A	A from AB pair	ZYBA0H01112g	0
ZPAR0B07080_A	A from AB pair	ZYBA0H01134g	0
ZPAR0B07090_A	A from AB pair	ZYBA0H01156g	0
ZPAR0B07100_A	A from AB pair	ZYBA0H01178g	0
ZPAR0B07110_A	A from AB pair	ZYBA0H01200g	0
ZPAR0B07120_A	A from AB pair	ZYBA0H01222g	0
ZPAR0B07130_A	A from AB pair	ZYBA0H01244g	0
ZPAR0B07140_A	A from AB pair	ZYBA0H01266g	0
ZPAR0B07150_N	N no Z. bailii homolog or unusual Ks	NA	NA
ZPAR0B07160_A	A from AB pair	ZYBA0H01310g	0
ZPAR0B07170_A	A from AB pair	ZYBA0H01332g	0
ZPAR0B07180_A	A from AB pair	ZYBA0H01354g	0
ZPAR0B07190_A	A from AB pair	ZYBA0H01376g	0.002
ZPAR0B07200_A	A from AB pair	ZYBA0H01398g	0.003
ZPAR0B07210_A	A from AB pair	ZYBA0H01420g	0
ZPAR0B07220_A	A from AB pair	ZYBA0H01442g	0
ZPAR0B07230_A	A from AB pair	ZYBA0H01464g	0
ZPAR0B07250_A	A from AB pair	ZYBA0H01508g	0
ZPAR0B07260_N	N no Z. bailii homolog or unusual Ks	NA	NA
ZPAR0B07270_A	A from AB pair	ZYBA0H01552g	0
ZPAR0B07280_N	N no Z. bailii homolog or unusual Ks	NA	NA
ZPAR0B07290_A	A from AB pair	ZYBA0H01596g	0.001
ZPAR0B07300_A	A from AB pair	ZYBA0H01618g	0
ZPAR0B07310_A	A from AB pair	ZYBA0H01640g	0.001
ZPAR0B07320_A	A from AB pair	ZYBA0H01662g	0.002
ZPAR0B07330_A	A from AB pair	ZYBA0H01684g	0
ZPAR0B07340_A	A from AB pair	ZYBA0H01706g	0
ZPAR0B07350_A	A from AB pair	ZYBA0H01728g	0
ZPAR0B07360_A	A from AB pair	ZYBA0H01750g	0.002
ZPAR0B07370_A	A from AB pair	ZYBA0H01772g	0
ZPAR0B07380_B	B from BN pair	ZYBA0H01794g	0.123
ZPAR0B07390_A	A from AB pair	ZYBA0H01816g	0.002
ZPAR0B07400_A	A from AB pair	ZYBA0H01838g	0
ZPAR0B07410_A	A from AB pair	ZYBA0H01882g	0.001
ZPAR0B07420_A	A from AB pair	ZYBA0H01904g	0.002
ZPAR0B07430_A	A from AB pair	ZYBA0H01926g	0
ZPAR0B07440_A	A from AB pair	ZYBA0H01948g	0
ZPAR0B07450_A	A from AB pair	ZYBA0H01970g	0
ZPAR0B07460_A	A from AB pair	ZYBA0H01992g	0.002
ZPAR0B07470_A	A from AB pair	ZYBA0H02014g	0
ZPAR0B07480_N	N no Z. bailii homolog or unusual Ks	NA	NA
ZPAR0B07490_A	A from AB pair	ZYBA0H02058g	0
ZPAR0B07500_N	N no Z. bailii homolog or unusual Ks	NA	NA
ZPAR0B07510_A	A from AB pair	ZYBA0H02102g	0.001
ZPAR0B07520_A	A from AB pair	ZYBA0H02124g	0.002
ZPAR0B07530_A	A from AB pair	ZYBA0H02146g	0
ZPAR0B07540_A	A from AB pair	ZYBA0H02168g	0.001
ZPAR0B07550_A	A from AB pair	ZYBA0H02212g	0
ZPAR0B07560_A	A from AB pair	ZYBA0H02234g	0.002
ZPAR0B07570_A	A from AB pair	ZYBA0H02256g	0.004
ZPAR0B07580_A	A from AB pair	ZYBA0H02278g	0
ZPAR0B07590_A	A from AB pair	ZYBA0H02322g	0.006
ZPAR0B07600_A	A from AB pair	ZYBA0H02344g	0.003
ZPAR0B07610_N	N no Z. bailii homolog or unusual Ks	NA	NA
ZPAR0B07620_A	A from AB pair	ZYBA0H02388g	0.004
ZPAR0B07630_A	A from AB pair	ZYBA0H02410g	0.001
ZPAR0B07640_A	A from AB pair	ZYBA0H02432g	0
ZPAR0B07650_A	A from AB pair	ZYBA0H02454g	0
ZPAR0B07660_A	A from AB pair	ZYBA0H02476g	0
ZPAR0B07670_A	A from AB pair	ZYBA0H02498g	0.002
ZPAR0B07680_A	A from AB pair	ZYBA0H02520g	0
ZPAR0B07690_A	A from AA pair	ZYBA0H02542g	0
ZPAR0B07700_A	A from AB pair	ZYBA0H02564g	0
ZPAR0B07710_A	A from AB pair	ZYBA0H02586g	0
ZPAR0B07720_A	A from AB pair	ZYBA0H02608g	0
ZPAR0B07730_A	A from AB pair	ZYBA0H02630g	0
ZPAR0B07740_A	A from AB pair	ZYBA0H02652g	0
ZPAR0B07750_A	A from AB pair	ZYBA0H02674g	0
ZPAR0B07760_A	A from AB pair	ZYBA0H02696g	0
ZPAR0B07770_A	A from AB pair	ZYBA0H02718g	0.004
ZPAR0B07780_A	A from AB pair	ZYBA0H02740g	0
ZPAR0B07790_A	A from AB pair	ZYBA0H02762g	0
ZPAR0B07800_A	A from AB pair	ZYBA0H02784g	0
ZPAR0B07810_A	A from AB pair	ZYBA0H02806g	0
ZPAR0B07820_A	A from AB pair	ZYBA0H02828g	0
ZPAR0B07830_A	A from AB pair	ZYBA0H02850g	0
ZPAR0B07840_A	A from AB pair	ZYBA0H02872g	0
ZPAR0B07850_A	A from AB pair	ZYBA0H02894g	0
ZPAR0B07860_A	A from AB pair	ZYBA0H02938g	0
ZPAR0B07870_A	A from AB pair	ZYBA0H02960g	0
ZPAR0B07880_A	A from AB pair	ZYBA0H02982g	0
ZPAR0B07890_A	A from AB pair	ZYBA0H03004g	0
ZPAR0B07900_A	A from AB pair	ZYBA0H03026g	0
ZPAR0B07910_B	B from BB pair	ZYBA0H03048g	0.081
ZPAR0B07920_A	A from AB pair	ZYBA0H03070g	0
ZPAR0B07930_A	A from AB pair	ZYBA0H03092g	0
ZPAR0B07940_A	A from AB pair	ZYBA0H03114g	0
ZPAR0B07950_A	A from AB pair	ZYBA0H03136g	0
ZPAR0B07960_A	A from AB pair	ZYBA0H03158g	0
ZPAR0B07970_A	A from AA pair	ZYBA0H03180g	0
ZPAR0B07980_A	A from AB pair	ZYBA0H03202g	0
ZPAR0B07990_A	A from AB pair	ZYBA0H03224g	0
ZPAR0B08000_B	B from BB pair	ZYBA0H03268g	0.173
ZPAR0B08010_A	A from AB pair	ZYBA0H03312g	0.019
ZPAR0B08020_N	N no Z. bailii homolog or unusual Ks	NA	NA
ZPAR0B08030_A	A from AB pair	ZYBA0H03356g	0
ZPAR0B08040_A	A from AB pair	ZYBA0H03378g	0
ZPAR0B08050_N	N no Z. bailii homolog or unusual Ks	NA	NA
ZPAR0B08060_A	A from AB pair	ZYBA0H03422g	0.005
ZPAR0B08070_A	A from AB pair	ZYBA0H03466g	0.002
ZPAR0B08080_A	A from AB pair	ZYBA0H03510g	0
ZPAR0B08090_A	A from AB pair	ZYBA0H03532g	0.001
ZPAR0B08100_A	A from AB pair	ZYBA0H03554g	0
ZPAR0B08110_A	A from AB pair	ZYBA0H03576g	0.006
ZPAR0B08120_A	A from AB pair	ZYBA0H03598g	0
ZPAR0B08130_A	A from AB pair	ZYBA0H03620g	0
ZPAR0B08140_A	A from AB pair	ZYBA0H03642g	0
ZPAR0B08150_A	A from AB pair	ZYBA0H03664g	0
ZPAR0B08160_A	A from AB pair	ZYBA0H03686g	0
ZPAR0B08170_A	A from AN pair	ZYBA0H03708g	0
ZPAR0B08180_A	A from AN pair	ZYBA0H03730g	0
ZPAR0B08190_A	A from AB pair	ZYBA0H03752g	0
ZPAR0B08200_A	A from AB pair	ZYBA0H03774g	0
ZPAR0B08210_A	A from AB pair	ZYBA0H03796g	0
ZPAR0B08220_A	A from AB pair	ZYBA0H03818g	0
ZPAR0B08230_A	A from AB pair	ZYBA0H03840g	0
ZPAR0B08240_A	A from AB pair	ZYBA0H03862g	0
ZPAR0B08250_A	A from AB pair	ZYBA0H03884g	0
ZPAR0B08260_N	N no Z. bailii homolog or unusual Ks	NA	NA
ZPAR0B08270_A	A from AB pair	ZYBA0H03928g	0
ZPAR0B08280_A	A from AB pair	ZYBA0H03972g	0
ZPAR0B08290_A	A from AB pair	ZYBA0H03994g	0.002
ZPAR0B08300_A	A from AB pair	ZYBA0H04016g	0.008
ZPAR0B08310_A	A from AB pair	ZYBA0H04060g	0.014
ZPAR0B08320_A	A from AB pair	ZYBA0H04082g	0.002
ZPAR0B08330_N	N no Z. bailii homolog or unusual Ks	NA	NA
ZPAR0B08340_A	A from AB pair	ZYBA0H04148g	0
ZPAR0B08350_A	A from AB pair	ZYBA0H04170g	0.001
ZPAR0B08360_A	A from AB pair	ZYBA0H04192g	0
ZPAR0B08370_A	A from AB pair	ZYBA0H04214g	0
ZPAR0B08380_A	A from AB pair	ZYBA0H04258g	0
ZPAR0B08390_A	A from AB pair	ZYBA0H04280g	0
ZPAR0B08400_A	A from AA pair	ZYBA0H04302g	0
ZPAR0B08410_A	A from AB pair	ZYBA0H04324g	0.007
ZPAR0B08420_A	A from AA pair	ZYBA0H04346g	0.019
ZPAR0B08430_A	A from AB pair	ZYBA0H04368g	0
ZPAR0B08440_A	A from AB pair	ZYBA0H04390g	0
ZPAR0B08450_A	A from AB pair	ZYBA0H04412g	0
ZPAR0B08460_A	A from AB pair	ZYBA0H04434g	0
ZPAR0B08470_A	A from AB pair	ZYBA0H04456g	0
ZPAR0B08480_A	A from AB pair	ZYBA0H04478g	0.005
ZPAR0B08490_A	A from AB pair	ZYBA0H04500g	0
ZPAR0B08500_A	A from AB pair	ZYBA0H04522g	0
ZPAR0B08510_A	A from AB pair	ZYBA0H04544g	0.006
ZPAR0B08520_A	A from AB pair	ZYBA0H04566g	0
ZPAR0B08530_A	A from AB pair	ZYBA0H04588g	0
ZPAR0B08540_A	A from AB pair	ZYBA0H04610g	0
ZPAR0B08550_A	A from AB pair	ZYBA0H04632g	0.004
ZPAR0B08560_A	A from AB pair	ZYBA0H04654g	0
ZPAR0B08570_A	A from AB pair	ZYBA0H04676g	0
ZPAR0B08580_A	A from AB pair	ZYBA0H04698g	0.005
ZPAR0B08590_A	A from AB pair	ZYBA0H04720g	0
ZPAR0B08600_A	A from AB pair	ZYBA0H04742g	0
ZPAR0B08610_A	A from AB pair	ZYBA0H04764g	0
ZPAR0B08620_A	A from AB pair	ZYBA0H04786g	0.01
ZPAR0B08630_A	A from AB pair	ZYBA0H04808g	0
ZPAR0B08640_A	A from AB pair	ZYBA0H04874g	0
ZPAR0B08650_A	A from AB pair	ZYBA0H04896g	0
ZPAR0B08660_A	A from AB pair	ZYBA0H04918g	0.001
ZPAR0B08670_A	A from AB pair	ZYBA0H04940g	0
ZPAR0B08680_A	A from AB pair	ZYBA0H04962g	0
ZPAR0B08690_A	A from AB pair	ZYBA0H04984g	0
ZPAR0B08700_A	A from AB pair	ZYBA0H05006g	0
ZPAR0B08710_A	A from AB pair	ZYBA0H05028g	0
ZPAR0B08720_A	A from AB pair	ZYBA0H05050g	0
ZPAR0B08730_A	A from AB pair	ZYBA0H05094g	0
ZPAR0B08740_A	A from AB pair	ZYBA0H05116g	0
ZPAR0B08750_A	A from AB pair	ZYBA0H05138g	0.001
ZPAR0B08760_A	A from AB pair	ZYBA0H05160g	0
ZPAR0B08770_A	A from AB pair	ZYBA0H05182g	0.003
ZPAR0B08780_A	A from AB pair	ZYBA0H05204g	0.003
ZPAR0B08790_A	A from AB pair	ZYBA0H05226g	0.004
ZPAR0B08800_A	A from AB pair	ZYBA0H05248g	0.002
ZPAR0B08810_N	N no Z. bailii homolog or unusual Ks	NA	NA
ZPAR0B08820_A	A from AB pair	ZYBA0H05292g	0.002
ZPAR0B08830_A	A from AB pair	ZYBA0H05314g	0
ZPAR0B08840_A	A from AB pair	ZYBA0H05336g	0
ZPAR0B08850_A	A from AB pair	ZYBA0H05358g	0
ZPAR0B08860_N	N no Z. bailii homolog or unusual Ks	NA	NA
ZPAR0B08870_A	A from AB pair	ZYBA0H05402g	0
ZPAR0B08880_A	A from AB pair	ZYBA0H05424g	0
ZPAR0B08890_A	A from AB pair	ZYBA0H05446g	0
ZPAR0B08900_A	A from AB pair	ZYBA0H05468g	0.004
ZPAR0B08910_N	N no Z. bailii homolog or unusual Ks	NA	NA
ZPAR0B08920_A	A from AB pair	ZYBA0H05512g	0
ZPAR0B08930_B	B from BB pair	ZYBA0H05534g	0.094
ZPAR0B08940_B	B from BB pair	ZYBA0H05556g	0.143
ZPAR0B08950_A	A from AB pair	ZYBA0H05578g	0
ZPAR0B08960_A	A multi	ZYBA0H05600g	0
ZPAR0B08970_A	A from AB pair	ZYBA0H05622g	0
ZPAR0B08980_A	A from AB pair	ZYBA0H05644g	0
ZPAR0B09000_N	N no Z. bailii homolog or unusual Ks	NA	NA
ZPAR0B09010_N	N no Z. bailii homolog or unusual Ks	NA	NA
ZPAR0B09020_A	A from AB pair	ZYBA0M02608g	0.001
ZPAR0B09030_A	A from AB pair	ZYBA0M02586g	0.001
ZPAR0B09040_A	A from AB pair	ZYBA0M02564g	0
ZPAR0B09050_A	A from AB pair	ZYBA0M02542g	0
ZPAR0B09060_A	A from AB pair	ZYBA0M02520g	0
ZPAR0B09070_A	A from AB pair	ZYBA0M02498g	0
ZPAR0B09080_A	A from AB pair	ZYBA0M02476g	0.001
ZPAR0B09090_A	A from AA pair	ZYBA0M02454g	0
ZPAR0B09100_A	A from AB pair	ZYBA0M02432g	0
ZPAR0B09110_A	A from AB pair	ZYBA0M02410g	0.001
ZPAR0B09120_A	A from AB pair	ZYBA0M02388g	0
ZPAR0B09130_A	A from AB pair	ZYBA0M02366g	0
ZPAR0B09140_A	A from AB pair	ZYBA0M02344g	0.005
ZPAR0B09150_A	A from AB pair	ZYBA0M02322g	0.001
ZPAR0B09160_A	A from AB pair	ZYBA0M02300g	0
ZPAR0B09170_A	A from AB pair	ZYBA0M02278g	0.003
ZPAR0B09180_A	A from AB pair	ZYBA0M02256g	0
ZPAR0B09190_A	A from AB pair	ZYBA0M02234g	0
ZPAR0B09200_A	A from AB pair	ZYBA0M02212g	0
ZPAR0B09210_A	A from AB pair	ZYBA0M02190g	0
ZPAR0B09220_A	A from AB pair	ZYBA0M02168g	0
ZPAR0B09230_A	A from AB pair	ZYBA0M02146g	0
ZPAR0B09240_A	A from AB pair	ZYBA0M02124g	0
ZPAR0B09250_A	A from AB pair	ZYBA0M02102g	0.002
ZPAR0B09260_A	A from AB pair	ZYBA0M02080g	0
ZPAR0B09270_A	A from AB pair	ZYBA0M02058g	0
ZPAR0B09280_A	A from AB pair	ZYBA0M02036g	0.001
ZPAR0B09290_A	A from AB pair	ZYBA0M02014g	0
ZPAR0B09300_A	A from AB pair	ZYBA0M01992g	0
ZPAR0B09310_A	A from AB pair	ZYBA0M01970g	0.001
ZPAR0B09320_A	A from AB pair	ZYBA0M01948g	0
ZPAR0B09330_A	A from AB pair	ZYBA0M01926g	0
ZPAR0B09340_A	A from AB pair	ZYBA0M01904g	0
ZPAR0B09350_A	A from AB pair	ZYBA0M01882g	0
ZPAR0B09360_A	A from AB pair	ZYBA0M01860g	0
ZPAR0B09370_A	A from AA pair	ZYBA0M01838g	0
ZPAR0B09380_A	A from AA pair	ZYBA0M01816g	0.003
ZPAR0B09390_A	A from AA pair	ZYBA0M01794g	0
ZPAR0B09400_A	A from AB pair	ZYBA0M01772g	0
ZPAR0B09410_A	A from AB pair	ZYBA0M01750g	0.001
ZPAR0B09420_A	A from AB pair	ZYBA0M01728g	0.001
ZPAR0B09430_A	A from AB pair	ZYBA0M01706g	0
ZPAR0B09440_A	A from AB pair	ZYBA0M01684g	0
ZPAR0B09450_A	A from AB pair	ZYBA0M01662g	0
ZPAR0B09460_A	A from AB pair	ZYBA0M01640g	0
ZPAR0B09470_A	A from AB pair	ZYBA0M01618g	0
ZPAR0B09480_A	A from AB pair	ZYBA0M01596g	0.004
ZPAR0B09490_A	A from AB pair	ZYBA0M01574g	0
ZPAR0B09500_A	A from AB pair	ZYBA0M01552g	0
ZPAR0B09510_A	A from AB pair	ZYBA0M01530g	0.003
ZPAR0B09520_A	A from AB pair	ZYBA0M01508g	0
ZPAR0B09530_A	A from AB pair	ZYBA0M01486g	0
ZPAR0B09540_A	A from AB pair	ZYBA0M01464g	0
ZPAR0B09550_A	A from AB pair	ZYBA0M01442g	0
ZPAR0B09560_A	A from AB pair	ZYBA0M01376g	0
ZPAR0B09570_A	A from AB pair	ZYBA0M01354g	0
ZPAR0B09580_A	A from AB pair	ZYBA0M01332g	0
ZPAR0B09590_A	A from AB pair	ZYBA0M01310g	0.001
ZPAR0B09600_A	A from AB pair	ZYBA0M01288g	0
ZPAR0B09610_A	A from AB pair	ZYBA0M01266g	0.002
ZPAR0B09620_A	A from AB pair	ZYBA0M01244g	0.002
ZPAR0B09630_A	A from AB pair	ZYBA0M01222g	0
ZPAR0B09640_A	A from AB pair	ZYBA0M01200g	0
ZPAR0B09650_A	A from AB pair	ZYBA0M01178g	0.003
ZPAR0B09660_A	A from AB pair	ZYBA0M01156g	0
ZPAR0B09670_A	A from AB pair	ZYBA0M01112g	0.002
ZPAR0B09680_A	A from AB pair	ZYBA0M01090g	0.001
ZPAR0B09690_A	A from AB pair	ZYBA0M01068g	0.005
ZPAR0B09700_A	A from AB pair	ZYBA0M01046g	0
ZPAR0B09710_A	A from AB pair	ZYBA0M01024g	0.001
ZPAR0B09720_N	N no Z. bailii homolog or unusual Ks	NA	NA
ZPAR0B09730_A	A from AN pair	ZYBA0M00980g	0
ZPAR0B09740_A	A from AB pair	ZYBA0M00958g	0.005
ZPAR0B09750_A	A from AB pair	ZYBA0M00936g	0
ZPAR0B09760_A	A from AB pair	ZYBA0M00914g	0
ZPAR0B09770_A	A from AB pair	ZYBA0M00892g	0
ZPAR0B09780_A	A from AB pair	ZYBA0M00870g	0
ZPAR0B09790_A	A from AB pair	ZYBA0M00826g	0
ZPAR0B09800_A	A from AB pair	ZYBA0M00804g	0.002
ZPAR0B09810_A	A from AB pair	ZYBA0M00760g	0.001
ZPAR0B09820_A	A from AB pair	ZYBA0M00738g	0
ZPAR0B09830_A	A from AB pair	ZYBA0M00716g	0.001
ZPAR0B09840_A	A from AB pair	ZYBA0M00694g	0.001
ZPAR0B09850_A	A from AB pair	ZYBA0M00672g	0.008
ZPAR0B09860_A	A from AB pair	ZYBA0M00650g	0.017
ZPAR0B09870_A	A from AB pair	ZYBA0M00628g	0.015
ZPAR0B09880_A	A from AB pair	ZYBA0M00606g	0.006
ZPAR0B09890_A	A from AB pair	ZYBA0M00584g	0.003
ZPAR0B09900_A	A from AB pair	ZYBA0M00562g	0.001
ZPAR0B09910_A	A from AB pair	ZYBA0M00540g	0
ZPAR0B09920_A	A from AB pair	ZYBA0M00518g	0
ZPAR0B09930_A	A from AB pair	ZYBA0M00496g	0.01
ZPAR0B09940_A	A from AB pair	ZYBA0M00474g	0
ZPAR0B09945_N	N no Z. bailii homolog or unusual Ks	NA	NA
ZPAR0B09950_N	N no Z. bailii homolog or unusual Ks	NA	NA
ZPAR0B09960_N	N multi	ZYBA0A00738g	3.092
ZPAR0B09970_A	A from AN pair	ZYBA0M00452g	0
[truncated: 8,088 more rows]

## Sheet: Figure 2 B
Category	Genes	Percentage
As	593	5.9
A	4153	41.2
B	4153	41.2
Bs	132	1.3
N	1056	10.5

## Sheet: Figure 2 C
Category	Genes
A unique	195
A from AN pair	56
A from AA pair	300
B from BB pair	84
B from BN pair	4
B unique	15
